# Supplementary material for: 5-(Trifluoro­meth­oxy)isatin
Source: Acta Crystallogr Sect E Struct Rep Online. 2012 Nov 28;68(Pt 12):o3472. doi: 10.1107/S1600536812044297 (PMC3589045; doi:10.1107/S1600536812044297)
Supplement: Supplementary file 1 [file e-68-o3472-sup1.cif]

##############################################################################
#                                                                            #
# This CIF contains the data in a paper accepted for publication in          #
# Acta Crystallographica Section E. It conforms to the requirements of       #
# Notes for Authors for Acta Crystallographica Section E, and has been       #
# peer reviewed under the auspices of the IUCr Commission on Journals.       #
#                                                                            #
# Full details of the Crystallographic Information File format               #
# are given in the paper "The Crystallographic Information File (CIF):       #
# a New Standard Archive File for Crystallography" by S. R. Hall, F. H.      #
# Allen and I. D. Brown [Acta Cryst. (1991), A47, 655-685].                  #
#                                                                            #
# The current version of the core CIF dictionary is obtainable from          #
# ftp://ftp.iucr.org/pub/cif_core.dic.                                       #
#                                                                            #
# Software is freely available for graphical display of the structure(s)     #
# in this CIF. For information consult the CIF software page                 #
# http://www.iucr.org/resources/cif/software.                                #
#                                                                            #
# This file may be used for bona fide research purposes within the           #
# scientific community so long as proper attribution is given to the journal # 
# article from which it was obtained.                                        #
#                                                                            #
##############################################################################
data_global
_audit_creation_method     'WinGX routine CIF_UPDATE'
_audit_conform_dict_name     cif_core.dic
_audit_conform_dict_version     2.4
_journal_data_validation_number     ?
_journal_date_recd_electronic     2012-09-17
_journal_date_accepted     2012-10-25
_journal_name_full     'Acta Crystallographica, Section E'
_journal_year     2012
_journal_volume     68
_journal_issue     12
_journal_page_first     o3472
_journal_page_last     o3472
_journal_paper_category     QO
_journal_paper_doi     10.1107/S1600536812044297
_journal_coeditor_code     FY2072
_publ_contact_author_name     'Schutte, M.'
_publ_contact_author_address
;
Department of Chemistry
University of the Free State
PO Box 339
Bloemfontein
9301
South Africa
;
_publ_contact_author_email     schuttem@ufs.ac.za
_publ_contact_author_fax     '00(27)514446384'
_publ_contact_author_phone     '00(27)514017092'
_publ_section_title
;
5-(Trifluoromethoxy)isatin
;
loop_
    _publ_author_name
    _publ_author_footnote
    _publ_author_address
    'Schutte, M.' ?
;
Department of Chemistry
University of the Free State
PO Box 339
Bloemfontein
9301
South Africa
;
    'Pretorius, C.' ?
;
Department of Chemistry
University of the Free State
PO Box 339
Bloemfontein
9301
South Africa
;
    'Visser, H.G.' ?
;
Department of Chemistry
University of the Free State
PO Box 339
Bloemfontein
9301
South Africa
;
    'Roodt, A.' ?
;
Department of Chemistry
University of the Free State
PO Box 339
Bloemfontein
9301
South Africa
;
data_I
_audit_creation_method     'WinGX routine CIF_UPDATE'
_chemical_name_systematic
;
5-(trifluoromethoxy)-1<i>H</i>-indole-2,3-dione
;
_chemical_name_common
;
5-(trifluoromethoxy)isatin
;
_chemical_formula_moiety     'C9 H4 F3 N O3'
_chemical_formula_sum     'C9 H4 F3 N O3'
_chemical_formula_iupac     'C9 H4 F3 N O3'
_chemical_formula_weight     231.13
_symmetry_cell_setting     monoclinic
_symmetry_space_group_name_H-M     'P 21/n'
_space_group_name_Hall     '-P 2yn'
loop_
    _symmetry_equiv_pos_as_xyz
    'x, y, z'
    '-x+1/2, y+1/2, -z+1/2'
    '-x, -y, -z'
    'x-1/2, -y-1/2, z-1/2'
_cell_length_a     14.329(5)
_cell_length_b     6.082(5)
_cell_length_c     20.401(5)
_cell_angle_alpha     90
_cell_angle_beta     91.608(5)
_cell_angle_gamma     90
_cell_volume     1777.2(16)
_cell_formula_units_Z     8
_cell_measurement_reflns_used     9825
_cell_measurement_theta_min     2.84
_cell_measurement_theta_max     28.2
_cell_measurement_temperature     100(2)
_exptl_crystal_description     Needle
_exptl_crystal_colour     orange
_exptl_crystal_size_max     0.511
_exptl_crystal_size_mid     0.18
_exptl_crystal_size_min     0.102
_exptl_crystal_density_diffrn     1.728
_exptl_crystal_density_method     'not measured'
_exptl_crystal_F_000     928
_exptl_absorpt_coefficient_mu     0.17
_exptl_absorpt_correction_type     multi-scan
_exptl_absorpt_process_details     '(SADABS; Bruker, 2008)'
_exptl_absorpt_correction_T_min     0.152
_exptl_absorpt_correction_T_max     0.394
_diffrn_ambient_temperature     100(2)
_diffrn_radiation_type     MoK\a
_diffrn_radiation_wavelength     0.71069
_diffrn_radiation_monochromator     graphite
_diffrn_measurement_device_type     'Bruker APEXII CCD'
_diffrn_measurement_method     '\f and \w scans'
_diffrn_reflns_number     26198
_diffrn_reflns_av_R_equivalents     0.0293
_diffrn_reflns_theta_min     1.76
_diffrn_reflns_theta_max     28.34
_diffrn_reflns_theta_full     28.34
_diffrn_measured_fraction_theta_max     0.997
_diffrn_measured_fraction_theta_full     0.997
_diffrn_reflns_limit_h_min     -19
_diffrn_reflns_limit_h_max     19
_diffrn_reflns_limit_k_min     -7
_diffrn_reflns_limit_k_max     8
_diffrn_reflns_limit_l_min     -27
_diffrn_reflns_limit_l_max     27
_refine_special_details
;
Refinement of <i>F</i>^2^ against ALL reflections. The weighted <i>R</i>-factor
<i>wR</i> and goodness of fit <i>S</i> are based on <i>F</i>^2^, conventional
<i>R</i>-factors <i>R</i> are based on <i>F</i>, with <i>F</i> set to zero for
negative <i>F</i>^2^. The threshold expression of <i>F</i>^2^ >
2\s(<i>F</i>^2^) is used only for calculating <i>R</i>-factors(gt) <i>etc</i>.
and is not relevant to the choice of reflections for refinement.
<i>R</i>-factors based on <i>F</i>^2^ are statistically about twice as large
as those based on <i>F</i>, and <i>R</i>- factors based on ALL data will be
even larger.
;
_reflns_number_total     4428
_reflns_number_gt     3513
_reflns_threshold_expression     >2\s(I)
_refine_ls_structure_factor_coef     Fsqd
_refine_ls_matrix_type     full
_refine_ls_R_factor_all     0.0504
_refine_ls_R_factor_gt     0.0364
_refine_ls_wR_factor_ref     0.1019
_refine_ls_goodness_of_fit_ref     1.039
_refine_ls_restrained_S_all     1.039
_refine_ls_number_reflns     4418
_refine_ls_number_parameters     297
_refine_ls_number_restraints     0
_refine_ls_hydrogen_treatment     mixed
_refine_ls_weighting_scheme     calc
_refine_ls_weighting_details
         'calc w=1/[\s^2^(Fo^2^)+(0.0458P)^2^+0.9713P] where P=(Fo^2^+2Fc^2^)/3'
_atom_sites_solution_hydrogens     geom
_atom_sites_solution_primary     direct
_atom_sites_solution_secondary     difmap
_refine_ls_shift/su_max     0.001
_refine_ls_shift/su_mean     0
_refine_diff_density_max     0.338
_refine_diff_density_min     -0.327
_refine_ls_extinction_method     none
loop_
    _atom_type_symbol
    _atom_type_description
    _atom_type_scat_dispersion_real
    _atom_type_scat_dispersion_imag
    _atom_type_scat_source
    C C 0.0033 0.0016 'International Tables Vol C Tables 4.2.6.8 and 6.1.1.4'
    H H 0 0 'International Tables Vol C Tables 4.2.6.8 and 6.1.1.4'
    N N 0.0061 0.0033 'International Tables Vol C Tables 4.2.6.8 and 6.1.1.4'
    O O 0.0106 0.006 'International Tables Vol C Tables 4.2.6.8 and 6.1.1.4'
    F F 0.0171 0.0103 'International Tables Vol C Tables 4.2.6.8 and 6.1.1.4'
    Br Br -0.2901 2.4595 'International Tables Vol C Tables 4.2.6.8 and 6.1.1.4'
    Re Re -1.0185 7.231 'International Tables Vol C Tables 4.2.6.8 and 6.1.1.4'
_computing_data_collection     'APEX2 (Bruker, 2008)'
_computing_cell_refinement     'SAINT-Plus (Bruker, 2008)'
_computing_data_reduction     'SAINT-Plus (Bruker, 2008)'
_computing_structure_solution     'SHELXS97 (Sheldrick, 2008)'
_computing_structure_refinement     'SHELXL97 (Sheldrick, 2008)'
_computing_molecular_graphics     'DIAMOND (Brandenburg & Putz, 2005)'
_computing_publication_material     'WinGX (Farrugia, 1999)'
loop_
    _atom_site_type_symbol
    _atom_site_label
    _atom_site_fract_x
    _atom_site_fract_y
    _atom_site_fract_z
    _atom_site_U_iso_or_equiv
    _atom_site_adp_type
    _atom_site_calc_flag
    _atom_site_refinement_flags
    _atom_site_occupancy
    _atom_site_disorder_assembly
    _atom_site_disorder_group
    O O2 0.44882(8) 0.39123(17) 0.43829(5) 0.0258(2) Uani d . 1 . .
    O O4 0.25592(7) 0.62417(16) 0.33404(5) 0.0222(2) Uani d . 1 . .
    O O3 0.41251(8) 0.06479(18) 0.69260(5) 0.0255(2) Uani d . 1 . .
    O O6 0.01035(8) -0.39384(17) 0.38480(5) 0.0258(2) Uani d . 1 . .
    N N1 0.33820(9) -0.1165(2) 0.43057(6) 0.0207(3) Uani d . 1 . .
    F F3 0.35956(8) 0.40475(15) 0.70118(5) 0.0375(3) Uani d . 1 . .
    O O5 0.21790(7) 0.35661(17) 0.44843(5) 0.0230(2) Uani d . 1 . .
    F F2 0.38339(8) 0.20705(17) 0.78654(5) 0.0366(2) Uani d . 1 . .
    F F5 -0.09269(8) -0.57440(18) 0.43734(6) 0.0482(3) Uani d . 1 . .
    O O1 0.37037(8) 0.09137(17) 0.33911(5) 0.0241(2) Uani d . 1 . .
    N N2 0.16708(9) 0.3571(2) 0.28133(6) 0.0202(3) Uani d . 1 . .
    C C13 0.39620(10) 0.1071(2) 0.51369(7) 0.0188(3) Uani d . 1 . .
    C C14 0.34985(10) -0.0899(2) 0.49875(7) 0.0196(3) Uani d . 1 . .
    C C11 0.37229(10) 0.0574(2) 0.39792(7) 0.0202(3) Uani d . 1 . .
    C C23 0.13214(10) 0.1310(2) 0.36813(7) 0.0184(3) Uani d . 1 . .
    F F6 -0.05978(9) -0.2481(2) 0.46963(6) 0.0564(4) Uani d . 1 . .
    C C18 0.41720(10) 0.1665(2) 0.57812(7) 0.0202(3) Uani d . 1 . .
    H H18 0.449 0.2958 0.5885 0.024 Uiso calc R 1 . .
    F F1 0.26737(7) 0.1395(2) 0.72116(5) 0.0436(3) Uani d . 1 . .
    F F4 -0.13875(8) -0.2999(2) 0.38080(7) 0.0564(4) Uani d . 1 . .
    C C15 0.32098(11) -0.2309(2) 0.54708(8) 0.0244(3) Uani d . 1 . .
    H H15 0.2897 -0.361 0.5369 0.029 Uiso calc R 1 . .
    C C17 0.38837(10) 0.0232(2) 0.62607(7) 0.0217(3) Uani d . 1 . .
    C C26 0.03648(10) -0.1692(2) 0.29098(7) 0.0221(3) Uani d . 1 . .
    H H26 0.0038 -0.2727 0.2659 0.027 Uiso calc R 1 . .
    C C24 0.12267(10) 0.1618(2) 0.30027(7) 0.0190(3) Uani d . 1 . .
    C C21 0.20969(10) 0.4565(2) 0.33289(7) 0.0195(3) Uani d . 1 . .
    C C28 0.09416(10) -0.0507(2) 0.39831(7) 0.0198(3) Uani d . 1 . .
    H H28 0.101 -0.0734 0.4433 0.024 Uiso calc R 1 . .
    C C27 0.04544(10) -0.1968(2) 0.35822(7) 0.0209(3) Uani d . 1 . .
    C C12 0.41347(10) 0.2177(2) 0.45094(7) 0.0196(3) Uani d . 1 . .
    C C29 -0.06921(12) -0.3765(3) 0.41759(9) 0.0324(4) Uani d . 1 . .
    C C22 0.18838(10) 0.3137(2) 0.39389(7) 0.0182(3) Uani d . 1 . .
    C C25 0.07594(10) 0.0119(2) 0.26051(7) 0.0217(3) Uani d . 1 . .
    H H25 0.071 0.0311 0.2153 0.026 Uiso calc R 1 . .
    C C19 0.35582(11) 0.2012(3) 0.72439(7) 0.0251(3) Uani d . 1 . .
    C C16 0.34070(11) -0.1702(2) 0.61182(8) 0.0250(3) Uani d . 1 . .
    H H16 0.3217 -0.2602 0.6458 0.03 Uiso calc R 1 . .
    H H1 0.3123(13) -0.224(3) 0.4120(9) 0.028(5) Uiso d . 1 . .
    H H2 0.1668(14) 0.403(3) 0.2399(11) 0.041(6) Uiso d . 1 . .
loop_
    _atom_site_aniso_label
    _atom_site_aniso_U_11
    _atom_site_aniso_U_22
    _atom_site_aniso_U_33
    _atom_site_aniso_U_12
    _atom_site_aniso_U_13
    _atom_site_aniso_U_23
    O2 0.0326(6) 0.0228(5) 0.0219(5) -0.0080(4) -0.0022(4) 0.0025(4)
    O4 0.0266(5) 0.0198(5) 0.0204(5) -0.0040(4) 0.0004(4) -0.0013(4)
    O3 0.0346(6) 0.0267(5) 0.0150(5) 0.0069(4) -0.0031(4) 0.0020(4)
    O6 0.0279(6) 0.0206(5) 0.0291(6) -0.0038(4) 0.0033(4) 0.0012(4)
    N1 0.0249(6) 0.0178(6) 0.0193(6) -0.0031(5) -0.0038(5) -0.0016(5)
    F3 0.0583(7) 0.0238(5) 0.0308(5) 0.0088(4) 0.0079(5) 0.0058(4)
    O5 0.0240(5) 0.0285(5) 0.0165(5) -0.0019(4) -0.0021(4) -0.0034(4)
    F2 0.0518(6) 0.0408(6) 0.0171(5) 0.0045(5) 0.0000(4) 0.0003(4)
    F5 0.0507(7) 0.0394(6) 0.0552(7) -0.0198(5) 0.0141(6) 0.0074(5)
    O1 0.0310(6) 0.0246(5) 0.0166(5) -0.0014(4) -0.0024(4) 0.0000(4)
    N2 0.0259(6) 0.0198(6) 0.0147(6) -0.0021(5) -0.0011(5) -0.0005(5)
    C13 0.0205(7) 0.0176(6) 0.0183(7) 0.0003(5) -0.0016(5) 0.0016(5)
    C14 0.0205(7) 0.0189(6) 0.0192(7) 0.0006(5) -0.0022(5) 0.0001(5)
    C11 0.0207(7) 0.0195(6) 0.0203(7) 0.0005(5) -0.0020(5) -0.0012(5)
    C23 0.0194(7) 0.0192(6) 0.0165(7) 0.0011(5) -0.0008(5) -0.0029(5)
    F6 0.0623(8) 0.0617(8) 0.0470(7) -0.0306(6) 0.0310(6) -0.0241(6)
    C18 0.0219(7) 0.0194(6) 0.0192(7) 0.0003(5) -0.0023(5) 0.0002(5)
    F1 0.0322(6) 0.0599(7) 0.0391(6) -0.0086(5) 0.0089(5) -0.0075(5)
    F4 0.0260(6) 0.0664(8) 0.0766(9) 0.0006(5) 0.0004(6) 0.0168(7)
    C15 0.0283(8) 0.0179(7) 0.0269(8) -0.0025(6) -0.0004(6) 0.0020(6)
    C17 0.0264(7) 0.0229(7) 0.0157(7) 0.0047(6) -0.0018(5) 0.0015(5)
    C26 0.0215(7) 0.0206(7) 0.0241(7) 0.0003(5) -0.0013(6) -0.0057(6)
    C24 0.0199(7) 0.0187(6) 0.0183(7) 0.0017(5) 0.0000(5) -0.0006(5)
    C21 0.0207(7) 0.0195(6) 0.0182(7) 0.0018(5) 0.0007(5) -0.0020(5)
    C28 0.0211(7) 0.0210(7) 0.0175(7) 0.0009(5) 0.0002(5) -0.0010(5)
    C27 0.0203(7) 0.0178(6) 0.0247(7) -0.0001(5) 0.0028(6) -0.0006(5)
    C12 0.0201(7) 0.0204(7) 0.0181(7) -0.0004(5) -0.0027(5) -0.0001(5)
    C29 0.0317(9) 0.0316(8) 0.0340(9) -0.0095(7) 0.0050(7) -0.0019(7)
    C22 0.0183(6) 0.0189(6) 0.0173(7) 0.0019(5) 0.0008(5) -0.0019(5)
    C25 0.0240(7) 0.0232(7) 0.0178(7) 0.0000(6) -0.0023(5) -0.0027(5)
    C19 0.0300(8) 0.0260(7) 0.0193(7) 0.0010(6) 0.0015(6) 0.0043(6)
    C16 0.0316(8) 0.0203(7) 0.0233(8) 0.0015(6) 0.0028(6) 0.0069(6)
_geom_special_details
;
All s.u.'s (except the s.u. in the dihedral angle between two l.s. planes) are
estimated using the full covariance matrix. The cell s.u.'s are taken into
account individually in the estimation of s.u.'s in distances, angles and
torsion angles; correlations between s.u.'s in cell parameters are only used
when they are defined by crystal symmetry. An approximate (isotropic)
treatment of cell s.u.'s is used for estimating s.u.'s involving l.s. planes.
;
loop_
    _geom_bond_atom_site_label_1
    _geom_bond_atom_site_label_2
    _geom_bond_site_symmetry_2
    _geom_bond_distance
    _geom_bond_publ_flag
    O2 C12 . 1.2017(19) ?
    O4 C21 . 1.2157(19) ?
    O3 C19 . 1.3410(19) ?
    O3 C17 . 1.4140(18) ?
    O6 C29 . 1.342(2) ?
    O6 C27 . 1.4134(19) ?
    N1 C11 . 1.349(2) ?
    N1 C14 . 1.4055(19) ?
    N1 H1 . 0.84(2) ?
    F3 C19 . 1.327(2) ?
    O5 C22 . 1.2078(17) ?
    F2 C19 . 1.3180(18) ?
    F5 C29 . 1.316(2) ?
    O1 C11 . 1.2170(18) ?
    N2 C21 . 1.3450(18) ?
    N2 C24 . 1.407(2) ?
    N2 H2 . 0.89(2) ?
    C13 C18 . 1.388(2) ?
    C13 C14 . 1.399(2) ?
    C13 C12 . 1.473(2) ?
    C14 C15 . 1.379(2) ?
    C11 C12 . 1.560(2) ?
    C23 C28 . 1.384(2) ?
    C23 C24 . 1.400(2) ?
    C23 C22 . 1.462(2) ?
    F6 C29 . 1.322(2) ?
    C18 C17 . 1.382(2) ?
    C18 H18 . 0.93 ?
    F1 C19 . 1.322(2) ?
    F4 C29 . 1.316(2) ?
    C15 C16 . 1.393(2) ?
    C15 H15 . 0.93 ?
    C17 C16 . 1.387(2) ?
    C26 C27 . 1.384(2) ?
    C26 C25 . 1.393(2) ?
    C26 H26 . 0.93 ?
    C24 C25 . 1.381(2) ?
    C21 C22 . 1.555(2) ?
    C28 C27 . 1.383(2) ?
    C28 H28 . 0.93 ?
    C25 H25 . 0.93 ?
    C16 H16 . 0.93 ?
loop_
    _geom_angle_atom_site_label_1
    _geom_angle_atom_site_label_2
    _geom_angle_atom_site_label_3
    _geom_angle_site_symmetry_1
    _geom_angle_site_symmetry_3
    _geom_angle
    _geom_angle_publ_flag
    C19 O3 C17 . . 116.08(12) ?
    C29 O6 C27 . . 116.17(12) ?
    C11 N1 C14 . . 111.35(12) ?
    C11 N1 H1 . . 123.4(13) ?
    C14 N1 H1 . . 125.2(13) ?
    C21 N2 C24 . . 111.32(12) ?
    C21 N2 H2 . . 126.2(14) ?
    C24 N2 H2 . . 122.4(14) ?
    C18 C13 C14 . . 121.22(13) ?
    C18 C13 C12 . . 131.81(13) ?
    C14 C13 C12 . . 106.98(12) ?
    C15 C14 C13 . . 121.78(14) ?
    C15 C14 N1 . . 127.34(14) ?
    C13 C14 N1 . . 110.88(12) ?
    O1 C11 N1 . . 128.44(13) ?
    O1 C11 C12 . . 125.11(13) ?
    N1 C11 C12 . . 106.43(12) ?
    C28 C23 C24 . . 121.25(13) ?
    C28 C23 C22 . . 131.81(13) ?
    C24 C23 C22 . . 106.91(12) ?
    C17 C18 C13 . . 116.42(13) ?
    C17 C18 H18 . . 121.8 ?
    C13 C18 H18 . . 121.8 ?
    C14 C15 C16 . . 117.14(14) ?
    C14 C15 H15 . . 121.4 ?
    C16 C15 H15 . . 121.4 ?
    C18 C17 C16 . . 122.79(14) ?
    C18 C17 O3 . . 119.79(13) ?
    C16 C17 O3 . . 117.31(13) ?
    C27 C26 C25 . . 120.73(13) ?
    C27 C26 H26 . . 119.6 ?
    C25 C26 H26 . . 119.6 ?
    C25 C24 C23 . . 121.63(13) ?
    C25 C24 N2 . . 127.70(13) ?
    C23 C24 N2 . . 110.67(12) ?
    O4 C21 N2 . . 128.85(14) ?
    O4 C21 C22 . . 124.91(13) ?
    N2 C21 C22 . . 106.24(12) ?
    C27 C28 C23 . . 116.62(13) ?
    C27 C28 H28 . . 121.7 ?
    C23 C28 H28 . . 121.7 ?
    C28 C27 C26 . . 122.61(14) ?
    C28 C27 O6 . . 119.79(13) ?
    C26 C27 O6 . . 117.33(13) ?
    O2 C12 C13 . . 132.05(13) ?
    O2 C12 C11 . . 123.61(13) ?
    C13 C12 C11 . . 104.33(12) ?
    F5 C29 F4 . . 107.62(14) ?
    F5 C29 F6 . . 108.41(15) ?
    F4 C29 F6 . . 107.90(16) ?
    F5 C29 O6 . . 108.00(14) ?
    F4 C29 O6 . . 112.56(15) ?
    F6 C29 O6 . . 112.18(14) ?
    O5 C22 C23 . . 132.15(13) ?
    O5 C22 C21 . . 123.01(13) ?
    C23 C22 C21 . . 104.81(12) ?
    C24 C25 C26 . . 117.14(14) ?
    C24 C25 H25 . . 121.4 ?
    C26 C25 H25 . . 121.4 ?
    F2 C19 F1 . . 108.46(13) ?
    F2 C19 F3 . . 107.71(13) ?
    F1 C19 F3 . . 107.18(13) ?
    F2 C19 O3 . . 108.22(13) ?
    F1 C19 O3 . . 113.15(14) ?
    F3 C19 O3 . . 111.94(13) ?
    C17 C16 C15 . . 120.63(14) ?
    C17 C16 H16 . . 119.7 ?
    C15 C16 H16 . . 119.7 ?
loop_
    _geom_hbond_atom_site_label_D
    _geom_hbond_atom_site_label_H
    _geom_hbond_atom_site_label_A
    _geom_hbond_site_symmetry_A
    _geom_hbond_distance_DH
    _geom_hbond_distance_HA
    _geom_hbond_distance_DA
    _geom_hbond_angle_DHA
    N1 H1 O4 1_545 0.84(2) 1.99(2) 2.7615(18) 152.8(18)
    N2 H2 O1 2 0.89(2) 2.03(2) 2.8776(18) 157.4(19)
    N2 H2 O4 2_545 0.89(2) 2.55(2) 2.9850(18) 111.2(16)
    C16 H16 F3 1_545 0.93 2.39 3.171(2) 142.1
    C18 H18 O2 3_666 0.93 2.47 3.327(3) 152.9
_iucr_refine_instructions_details
;
TITL 12Cmsc2_0ma in P2(1)/n
CELL  0.71069  14.3290   6.0820  20.4010   90.000   91.608   90.000
ZERR     4.00   0.0050   0.0050   0.0050    0.005    0.005    0.005
LATT   1
SYMM  1/2 - X, 1/2 + Y, 1/2 - Z
SFAC  C    H    N    O    F    BR   RE
UNIT  48   12   4    20   12   4    4
MERG   2
OMIT    -4.00 180.00
EQIV $1 0.5-x,0.5+y,0.5-z
EQIV $2 0.5-x,-0.5+y,0.5-z
EQIV $3 1-x,1-y,1-z
EQIV $4 x,-1+y,z
HTAB N1 O4_$4
HTAB N2 O1_$1
HTAB N2 O4_$2
HTAB C16 F3_$4
HTAB C18 O2_$3
FMAP   2
PLAN   25
ACTA
BOND   $H
LIST   4
L.S.   4
WGHT    0.045800    0.971300
FVAR       0.15269
O2    4    0.448817    0.391229    0.438290    11.00000    0.03258    0.02276 =
         0.02185    0.00247   -0.00218   -0.00799
O4    4    0.255920    0.624166    0.334044    11.00000    0.02657    0.01977 =
         0.02038   -0.00129    0.00042   -0.00404
O3    4    0.412509    0.064794    0.692604    11.00000    0.03456    0.02671 =
         0.01504    0.00198   -0.00308    0.00689
O6    4    0.010351   -0.393842    0.384798    11.00000    0.02791    0.02055 =
         0.02912    0.00117    0.00333   -0.00384
N1    3    0.338198   -0.116470    0.430574    11.00000    0.02491    0.01781 =
         0.01926   -0.00163   -0.00381   -0.00309
F3    5    0.359557    0.404747    0.701178    11.00000    0.05832    0.02385 =
         0.03076    0.00577    0.00792    0.00877
O5    4    0.217900    0.356609    0.448431    11.00000    0.02400    0.02848 =
         0.01652   -0.00342   -0.00207   -0.00191
F2    5    0.383387    0.207049    0.786545    11.00000    0.05176    0.04083 =
         0.01710    0.00031    0.00003    0.00455
F5    5   -0.092694   -0.574401    0.437339    11.00000    0.05072    0.03943 =
         0.05515    0.00739    0.01413   -0.01982
O1    4    0.370370    0.091370    0.339111    11.00000    0.03098    0.02456 =
         0.01658   -0.00002   -0.00242   -0.00143
N2    3    0.167080    0.357123    0.281326    11.00000    0.02589    0.01979 =
         0.01471   -0.00050   -0.00112   -0.00208
C13   1    0.396204    0.107054    0.513695    11.00000    0.02046    0.01757 =
         0.01830    0.00165   -0.00162    0.00026
C14   1    0.349851   -0.089926    0.498748    11.00000    0.02053    0.01889 =
         0.01921    0.00013   -0.00223    0.00061
C11   1    0.372288    0.057392    0.397919    11.00000    0.02071    0.01954 =
         0.02033   -0.00118   -0.00197    0.00047
C23   1    0.132141    0.130976    0.368125    11.00000    0.01937    0.01924 =
         0.01654   -0.00294   -0.00077    0.00111
F6    5   -0.059784   -0.248080    0.469626    11.00000    0.06231    0.06173 =
         0.04696   -0.02406    0.03103   -0.03058
C18   1    0.417202    0.166488    0.578119    11.00000    0.02193    0.01936 =
         0.01917    0.00020   -0.00232    0.00029
AFIX  43
H18   2    0.448974    0.295797    0.588460    11.00000   -1.20000
AFIX   0
F1    5    0.267366    0.139524    0.721157    11.00000    0.03222    0.05992 =
         0.03912   -0.00745    0.00892   -0.00858
F4    5   -0.138753   -0.299873    0.380797    11.00000    0.02605    0.06641 =
         0.07662    0.01679    0.00038    0.00063
C15   1    0.320976   -0.230903    0.547085    11.00000    0.02825    0.01794 =
         0.02687    0.00200   -0.00044   -0.00252
AFIX  43
H15   2    0.289671   -0.360959    0.536891    11.00000   -1.20000
AFIX   0
C17   1    0.388368    0.023216    0.626074    11.00000    0.02637    0.02287 =
         0.01567    0.00149   -0.00184    0.00468
C26   1    0.036483   -0.169177    0.290980    11.00000    0.02154    0.02059 =
         0.02407   -0.00569   -0.00132    0.00026
AFIX  43
H26   2    0.003751   -0.272684    0.265886    11.00000   -1.20000
AFIX   0
C24   1    0.122668    0.161843    0.300274    11.00000    0.01989    0.01871 =
         0.01833   -0.00060    0.00003    0.00170
C21   1    0.209692    0.456529    0.332893    11.00000    0.02073    0.01955 =
         0.01817   -0.00204    0.00069    0.00182
C28   1    0.094156   -0.050711    0.398312    11.00000    0.02108    0.02095 =
         0.01750   -0.00099    0.00022    0.00086
AFIX  43
H28   2    0.101028   -0.073419    0.443269    11.00000   -1.20000
AFIX   0
C27   1    0.045444   -0.196844    0.358220    11.00000    0.02032    0.01783 =
         0.02466   -0.00063    0.00275   -0.00014
C12   1    0.413471    0.217722    0.450938    11.00000    0.02012    0.02043 =
         0.01810   -0.00014   -0.00274   -0.00042
C29   1   -0.069213   -0.376529    0.417589    11.00000    0.03171    0.03156 =
         0.03401   -0.00191    0.00498   -0.00948
C22   1    0.188385    0.313653    0.393891    11.00000    0.01833    0.01892 =
         0.01735   -0.00192    0.00078    0.00195
C25   1    0.075944    0.011948    0.260506    11.00000    0.02401    0.02318 =
         0.01778   -0.00267   -0.00230    0.00002
AFIX  43
H25   2    0.071041    0.031132    0.215315    11.00000   -1.20000
AFIX   0
C19   1    0.355822    0.201228    0.724387    11.00000    0.02996    0.02595 =
         0.01930    0.00430    0.00151    0.00099
C16   1    0.340703   -0.170169    0.611819    11.00000    0.03156    0.02029 =
         0.02330    0.00687    0.00276    0.00145
AFIX  43
H16   2    0.321733   -0.260151    0.645812    11.00000   -1.20000
AFIX   0
H1    2    0.312252   -0.223672    0.412032    11.00000    0.02831
H2    2    0.166757    0.403268    0.239883    11.00000    0.04078
HKLF 4
REM  12Cmsc2_0ma in P2(1)/n
;
