# Supplementary material for: 5-(Trifluoro­meth­oxy)isatin
Source: Acta Crystallogr Sect E Struct Rep Online. 2012 Nov 28;68(Pt 12):o3472. doi: 10.1107/S1600536812044297 (PMC3589045; doi:10.1107/S1600536812044297)
Supplement: Supplementary file 2 [file e-68-o3472-Isup2.hkl]

#
# h,k,l, Fc-squared, Fo-squared, sigma(Fo-squared) and status flag
#
data_I
_shelx_title ' 12Cmsc2_0ma in P2(1)/n'
_shelx_refln_list_code          4
_shelx_F_calc_maximum      201.18
_exptl_crystal_F_000      1036.00
_reflns_d_resolution_high  0.7485
 
loop_
 _symmetry_equiv_pos_as_xyz
 'x, y, z'
 '-x+1/2, y+1/2, -z+1/2'
 '-x, -y, -z'
 'x-1/2, -y-1/2, z-1/2'
 
_cell_length_a    14.3290
_cell_length_b     6.0820
_cell_length_c    20.4010
_cell_angle_alpha  90.000
_cell_angle_beta   91.608
_cell_angle_gamma  90.000
 
_shelx_F_squared_multiplier     1.000
 
loop_
 _refln_index_h
 _refln_index_k
 _refln_index_l
 _refln_F_squared_calc
 _refln_F_squared_meas
 _refln_F_squared_sigma
 _refln_observed_status
   2   0   0      126.94       65.86      2.91 o
   4   0   0    40249.90    39549.41    419.31 o
   6   0   0     2800.97     2913.50     47.88 o
   8   0   0     1420.90     1456.90     27.73 o
  10   0   0      624.20      554.25     13.02 o
  12   0   0        4.28        2.73      3.04 o
  14   0   0      154.20      136.42     19.95 o
  16   0   0       10.91       10.29      6.37 o
  18   0   0       39.95       38.00     18.02 o
   1   1   0    11401.42    10836.42     77.47 o
   2   1   0       11.73        9.20      0.51 o
   3   1   0    13107.60    12878.96     85.09 o
   4   1   0    21705.22    22137.31    142.91 o
   5   1   0        6.10        3.00      0.89 o
   6   1   0      665.93      588.59      5.79 o
   7   1   0       93.08       90.78      2.49 o
   8   1   0     1390.26     1414.24     12.53 o
   9   1   0     1562.06     1587.94     14.81 o
  10   1   0      816.50      821.02      8.91 o
  11   1   0      290.93      331.00      5.48 o
  12   1   0      323.85      329.57      7.16 o
  13   1   0      235.86      236.57      8.85 o
  14   1   0       80.63       64.65      6.55 o
  15   1   0       21.11       15.60      4.79 o
  16   1   0        3.82       -4.14      4.07 o
  17   1   0        8.06       -4.14      4.48 o
  18   1   0      113.54      101.01     10.28 o
   0   2   0     1925.91     1614.84     33.67 o
   1   2   0        2.22        0.36      1.11 o
   2   2   0      139.23      142.47      1.96 o
   3   2   0      802.56      904.59      7.17 o
   4   2   0      202.02      192.52      2.59 o
   5   2   0     1161.71     1138.50      9.55 o
   6   2   0     1277.47     1252.66     11.02 o
   7   2   0    16587.23    17591.06    132.46 o
   8   2   0      374.83      351.30      5.35 o
   9   2   0        3.40        2.65      1.39 o
  10   2   0      943.54      954.65     10.24 o
  11   2   0      629.38      632.21      8.01 o
  12   2   0       22.82       28.71      2.56 o
  13   2   0      331.95      348.80     10.62 o
  14   2   0       41.49       34.84      5.51 o
  15   2   0       24.49       15.91      4.95 o
  16   2   0       33.31       25.09      5.94 o
  17   2   0      686.79      734.18     36.66 o
  18   2   0       13.26       16.12      6.68 o
   1   3   0     1342.29     1232.50     15.65 o
   2   3   0     4368.85     4349.81     35.22 o
   3   3   0     3330.15     3278.98     24.90 o
   4   3   0     2226.15     2353.43     20.21 o
   5   3   0      188.45      198.52      3.33 o
   6   3   0      298.07      307.08      4.24 o
   7   3   0       36.11       41.09      2.06 o
   8   3   0      120.96      121.67      3.56 o
   9   3   0       60.39       56.11      2.74 o
  10   3   0       23.36       17.86      3.39 o
  11   3   0      607.77      615.45      8.90 o
  12   3   0      272.85      235.80      6.92 o
  13   3   0     1414.20     1444.14     20.14 o
  14   3   0       31.09       25.70     10.62 o
  15   3   0        8.99       -4.95      4.69 o
  16   3   0        4.96       -1.19      5.28 o
  17   3   0       29.55       29.97      8.66 o
   0   4   0     6711.50     6890.83    187.87 o
   1   4   0      135.03      124.33      5.70 o
   2   4   0      572.41      541.70      9.28 o
   3   4   0      138.12      134.62      2.92 o
   4   4   0       88.76       78.82      2.66 o
   5   4   0       25.94       24.68      1.83 o
   6   4   0      131.26      118.41      3.58 o
   7   4   0      378.67      358.04      6.55 o
   8   4   0      656.38      609.40     10.03 o
   9   4   0        2.73       -0.94      2.09 o
  10   4   0      573.30      537.58     10.02 o
  11   4   0      101.98       95.24      4.56 o
  12   4   0       33.11       36.48      4.17 o
  13   4   0       59.60       46.46      6.57 o
  14   4   0       31.06       29.98      7.93 o
  15   4   0      124.16      106.47     12.65 o
  16   4   0        7.76       -9.41     10.94 o
   1   5   0       85.95       99.12      8.78 o
   2   5   0     1706.31     1638.67     22.73 o
   3   5   0      674.20      676.65     11.38 o
   4   5   0       42.99       40.12      2.94 o
   5   5   0        1.04       -1.02      1.74 o
   6   5   0     1494.08     1443.36     19.50 o
   7   5   0       58.58       60.50      3.81 o
   8   5   0      130.77      137.93      5.70 o
   9   5   0        0.02        2.27      2.35 o
  10   5   0       31.01       30.05      3.64 o
  11   5   0       40.86       45.44      3.84 o
  12   5   0       20.38       17.40      4.29 o
  13   5   0       67.85       78.34      7.89 o
  14   5   0       12.31        2.58      9.22 o
  15   5   0       16.07       17.59      7.73 o
   1   6   0        6.04        8.58      7.29 o
   2   6   0      108.81      101.81      4.76 o
   3   6   0      631.35      655.07     13.04 o
   4   6   0      168.15      160.16      5.27 o
   5   6   0      170.08      160.85      5.18 o
   6   6   0        0.04       -1.70      2.02 o
   7   6   0        1.12        3.23      2.22 o
   8   6   0       28.04       19.63      3.18 o
   9   6   0       36.48       45.09      4.03 o
  10   6   0        4.32        1.29      3.01 o
  11   6   0      128.32      111.16      7.14 o
  12   6   0       18.15        8.62      4.31 o
   2   7   0        6.62        7.64      3.30 o
   3   7   0       77.85       66.05      5.91 o
   4   7   0       56.35       53.62      9.30 o
   5   7   0      190.19      201.54      6.12 o
   6   7   0        3.61        1.78      2.59 o
   7   7   0       55.97       61.60      5.20 o
   8   7   0        8.34        2.80      3.64 o
   9   7   0       36.40       41.00      5.28 o
   2   8   0       19.31       12.44      6.01 o
   3   8   0       10.29        8.15      6.43 o
 -19   0   1       11.06        3.39      7.87 o
 -17   0   1       26.45       20.10      8.03 o
 -15   0   1      933.44      920.05     50.40 o
 -13   0   1       30.02       33.79      5.69 o
 -11   0   1      355.94      361.58      9.37 o
  -9   0   1      374.05      369.13      9.86 o
  -7   0   1     8693.31     8112.55    295.97 o
  -5   0   1      296.62      262.51      5.79 o
  -3   0   1    11779.94    11161.29    129.90 o
   1   0   1      410.26      373.71     10.94 o
   3   0   1     2338.77     2392.51     28.10 o
   5   0   1     5622.31     5950.97     80.66 o
   7   0   1      364.84      354.34      8.70 o
   9   0   1     1011.79     1024.86     21.95 o
  11   0   1       42.96       26.58      4.21 o
  13   0   1       49.84       47.30      9.27 o
  15   0   1       23.43       21.10      7.56 o
  17   0   1        4.29       11.32      7.08 o
  19   0   1        0.93       -8.31      6.52 o
 -18   1   1        8.95        9.93      5.32 o
 -17   1   1      240.62      227.28     12.54 o
 -16   1   1        0.57       -0.17      4.13 o
 -15   1   1        0.05       -4.05      3.74 o
 -14   1   1      325.26      336.70     11.96 o
 -13   1   1      390.38      409.25     11.97 o
 -12   1   1       45.08       46.60      2.81 o
 -11   1   1       18.44       24.72      2.30 o
 -10   1   1       52.22       50.22      2.49 o
  -9   1   1      367.30      341.70      4.78 o
  -8   1   1     4444.38     4630.57     35.71 o
  -7   1   1      982.57     1083.00      9.98 o
  -6   1   1       16.78       15.14      1.24 o
  -5   1   1      189.68      168.55      3.15 o
  -4   1   1    40472.78    41076.54    265.68 o
  -3   1   1     1160.56     1066.37      7.85 o
  -2   1   1     3032.52     2928.81     18.35 o
  -1   1   1     3788.28     3552.90     25.68 o
   0   1   1      684.01      637.88      6.16 o
   1   1   1     2065.41     2074.19     14.76 o
   2   1   1     2643.30     2673.47     16.82 o
   3   1   1    32696.52    31803.52    193.61 o
   4   1   1        9.10       18.76      1.13 o
   5   1   1     2614.93     2453.74     17.21 o
   6   1   1      172.19      144.32      2.55 o
   7   1   1      366.66      397.03      5.28 o
   8   1   1      498.81      463.35      5.96 o
   9   1   1     1621.08     1743.15     16.03 o
  10   1   1      119.70      112.01      3.72 o
  11   1   1       14.53       14.89      2.04 o
  12   1   1        2.18       -3.83      1.92 o
  13   1   1     1342.73     1346.59     27.90 o
  14   1   1        3.21        1.68      3.99 o
  15   1   1       58.80       49.97      7.99 o
  16   1   1      170.50      179.96     10.66 o
  17   1   1       15.88        3.70      4.94 o
  18   1   1        2.72        6.16      5.13 o
 -18   2   1       66.33       68.47      9.24 o
 -17   2   1      259.78      254.14     15.29 o
 -16   2   1      545.83      610.45     20.21 o
 -15   2   1      439.41      459.25     17.54 o
 -14   2   1      300.84      310.13     11.76 o
 -13   2   1      515.59      541.65     10.48 o
 -12   2   1      146.69      149.89      4.20 o
 -11   2   1     1732.27     1772.48     16.81 o
 -10   2   1      741.31      750.66      9.08 o
  -9   2   1        4.48        2.10      1.41 o
  -8   2   1    11610.83    12561.33     99.90 o
  -7   2   1       46.99       46.51      2.12 o
  -6   2   1      251.62      241.70      3.66 o
  -5   2   1      970.93      977.51      8.77 o
  -4   2   1     1259.33     1323.34     10.53 o
  -3   2   1        5.63        1.25      0.62 o
  -2   2   1       46.83       57.86      1.54 o
  -1   2   1     4914.49     4753.14     44.41 o
   0   2   1      693.03      631.00     19.73 o
   1   2   1      112.09       82.45      3.04 o
   2   2   1      380.86      320.44      3.71 o
   3   2   1      249.85      263.45      3.49 o
   4   2   1      532.32      497.21      4.51 o
   5   2   1       89.59       90.78      2.14 o
   6   2   1     1817.90     1855.08     15.28 o
   7   2   1      881.70      857.22      8.50 o
   8   2   1        0.08       -5.23      2.62 o
   9   2   1      210.77      210.42      4.00 o
  10   2   1       10.57        8.64      1.60 o
  11   2   1      787.60      812.37     10.91 o
  12   2   1       16.99        9.00      2.65 o
  13   2   1        0.00       -5.23      2.61 o
  14   2   1      114.64      106.92      8.08 o
  15   2   1        0.58       -7.54      3.77 o
  16   2   1      573.95      589.87     19.50 o
  17   2   1        0.03       -2.51      5.21 o
  18   2   1       46.73       39.49      7.82 o
 -17   3   1       38.62       14.34     11.15 o
 -16   3   1       38.99       15.99      6.16 o
 -15   3   1      710.21      700.55     21.49 o
 -14   3   1       95.27       91.84      8.65 o
 -13   3   1       27.05       28.93      3.95 o
 -12   3   1      698.63      725.58     11.87 o
 -11   3   1      262.49      250.52      5.59 o
 -10   3   1     1601.92     1611.49     18.04 o
  -9   3   1        4.88        3.34      1.75 o
  -8   3   1      303.33      312.58      5.38 o
  -7   3   1      414.83      440.88      5.99 o
  -6   3   1       80.87       71.01      2.26 o
  -5   3   1       15.12       10.55      1.29 o
  -4   3   1      678.91      793.26      8.13 o
  -3   3   1     1494.60     1558.23     13.14 o
  -2   3   1      277.45      251.51      3.69 o
  -1   3   1      454.14      481.74      7.51 o
   0   3   1      196.61      136.42      3.69 o
   1   3   1      110.60      121.32      3.22 o
   2   3   1     1086.66     1102.68     12.30 o
   3   3   1      616.39      721.76      7.40 o
   4   3   1      329.07      344.59      3.92 o
   5   3   1      114.80      111.68      2.44 o
   6   3   1        3.26        4.18      1.10 o
   7   3   1      403.09      401.20      5.42 o
   8   3   1       14.72       22.94      1.84 o
   9   3   1       86.42       76.06      2.91 o
  10   3   1     1047.24     1047.78     12.35 o
  11   3   1      360.23      348.73      7.01 o
  12   3   1       48.19       20.93      4.23 o
  13   3   1      886.25      910.94     16.46 o
  14   3   1      171.78      159.07     10.99 o
  15   3   1       58.73       46.37     11.64 o
  16   3   1      105.40       75.24      8.85 o
  17   3   1       10.75        5.13      9.22 o
 -16   4   1      151.39      120.85     13.61 o
 -15   4   1      433.82      431.35     20.95 o
 -14   4   1        9.50        2.57      5.98 o
 -13   4   1       19.52       16.22      4.42 o
 -12   4   1      310.22      344.49      9.83 o
 -11   4   1       10.94        8.62      3.05 o
 -10   4   1      567.56      561.66     10.28 o
  -9   4   1       46.85       45.84      3.39 o
  -8   4   1      307.76      298.47      8.73 o
  -7   4   1       25.94       20.83      2.02 o
  -6   4   1     1296.49     1258.33     13.85 o
  -5   4   1     1007.04     1036.74     11.46 o
  -4   4   1      110.09      120.56      3.23 o
  -3   4   1        6.84        7.73      1.33 o
  -2   4   1      125.14      122.22      3.45 o
  -1   4   1     1058.39     1073.74     17.41 o
   0   4   1      550.02      491.45      9.93 o
   1   4   1       81.47       89.52      3.47 o
   2   4   1       63.48       60.06      2.66 o
   3   4   1      108.60      129.55      3.19 o
   4   4   1       18.01       21.68      1.62 o
   5   4   1       30.51       22.52      1.94 o
   6   4   1        5.07        1.81      1.52 o
   7   4   1        2.47       -1.33      1.82 o
   8   4   1        0.31       -3.49      1.75 o
   9   4   1     1750.45     1730.33     21.74 o
  10   4   1      128.59      130.08      4.96 o
  11   4   1      477.82      507.07     10.09 o
  12   4   1       19.48       10.28      4.00 o
  13   4   1        4.76        3.44      4.44 o
  14   4   1       72.91       60.16     24.88 o
  15   4   1       36.00       19.34      7.82 o
  16   4   1        4.56       -3.65      6.98 o
 -15   5   1        8.64        6.51      6.80 o
 -14   5   1       17.09        6.47      6.49 o
 -13   5   1       50.85       46.81      6.54 o
 -12   5   1      133.77      135.31      7.19 o
 -11   5   1        0.22        3.01      2.83 o
 -10   5   1      171.26      149.59      6.41 o
  -9   5   1       98.16       98.62      5.12 o
  -8   5   1     1306.63     1333.51     19.28 o
  -7   5   1       34.61       26.35      2.92 o
  -6   5   1       40.17       40.46      4.43 o
  -5   5   1       10.86        8.02      2.69 o
  -4   5   1      542.41      569.81      9.11 o
  -3   5   1      330.29      319.07      5.16 o
  -2   5   1      276.21      299.37      7.55 o
  -1   5   1       45.49       55.76     10.29 o
   0   5   1      255.84      265.79      7.93 o
   1   5   1      113.06      125.25      6.87 o
   2   5   1     3671.40     3696.99     42.48 o
   3   5   1      422.22      457.30     14.12 o
   4   5   1      339.88      315.84      5.69 o
   5   5   1        9.68       10.85      2.01 o
   6   5   1     1824.40     1786.50     23.19 o
   7   5   1      156.09      163.16      5.67 o
   8   5   1       86.70       73.67      4.43 o
   9   5   1      202.41      208.25      6.76 o
  10   5   1      220.79      224.80      7.17 o
  11   5   1       78.89       69.78      4.76 o
  12   5   1       16.62       17.45      5.01 o
  13   5   1        1.80       -0.24      4.62 o
  14   5   1        4.48        4.75      7.51 o
  15   5   1        6.06        0.28      6.86 o
 -12   6   1       44.65       38.47      5.39 o
 -11   6   1       78.14       81.67      5.99 o
 -10   6   1       58.09       60.75      4.36 o
  -9   6   1        8.94        9.38      2.80 o
  -8   6   1      565.11      582.42     11.26 o
  -7   6   1        0.08       -0.04      2.22 o
  -6   6   1      110.30      124.95      4.97 o
  -5   6   1        1.05        0.80      1.85 o
  -4   6   1        0.10       -0.06      1.56 o
  -3   6   1      756.84      739.16     12.10 o
  -2   6   1      402.50      411.89     14.03 o
  -1   6   1        1.23        4.87      3.03 o
   0   6   1      627.90      634.82     18.41 o
   1   6   1      143.63      132.97      7.93 o
   2   6   1      197.08      191.90      6.88 o
   3   6   1       97.63      106.75      5.75 o
   4   6   1      125.16      123.75      5.05 o
   5   6   1       91.90       90.40      5.23 o
   6   6   1       15.58       11.63      2.50 o
   7   6   1      157.87      170.85      6.15 o
   8   6   1        0.32       -3.26      2.62 o
   9   6   1       47.56       41.06      4.43 o
  10   6   1        3.40        3.37      2.86 o
  11   6   1       80.19       77.11      6.19 o
  12   6   1       24.66       25.90      5.57 o
  -9   7   1       37.22       33.48      6.37 o
  -8   7   1       41.87       45.99      5.08 o
  -7   7   1        8.00       12.03      3.13 o
  -6   7   1       46.70       48.49      3.69 o
  -5   7   1      112.64      126.34      4.93 o
  -4   7   1       30.51       24.15      3.86 o
  -3   7   1      168.72      161.66      7.46 o
  -2   7   1        0.01        4.29      3.86 o
   1   7   1        4.25        2.57      3.03 o
   2   7   1       26.54       27.04      4.25 o
   3   7   1      158.19      168.63      7.17 o
   4   7   1        0.51       -0.06      3.17 o
   5   7   1       60.28       58.86      4.38 o
   6   7   1        0.82        0.08      3.44 o
   7   7   1       61.82       53.66      6.02 o
   8   7   1        0.40       -1.56      4.20 o
   9   7   1       92.73       92.26     13.34 o
  -3   8   1        2.60        5.58      6.01 o
  -2   8   1       22.37       25.31      6.43 o
   1   8   1       10.00        4.72      5.58 o
   2   8   1       87.18      113.67     11.15 o
   3   8   1       23.81       21.88      7.29 o
 -18   0   2      194.10      212.20     19.52 o
 -16   0   2       46.74       56.75      9.55 o
 -14   0   2       99.23       94.10     14.58 o
 -12   0   2      180.57      155.57      8.00 o
 -10   0   2      256.02      264.73      6.92 o
  -8   0   2     3045.04     2986.51     39.05 o
  -6   0   2     4241.48     4164.42     54.79 o
  -4   0   2     2472.65     2194.64     27.70 o
  -2   0   2       47.97       40.40      2.16 o
   0   0   2      265.94      256.35      6.70 o
   2   0   2    10357.69    11389.90    246.46 o
   4   0   2     1485.74     1577.87     22.80 o
   6   0   2     1439.35     1500.64     20.78 o
   8   0   2     6699.41     6538.29     89.48 o
  10   0   2      500.74      508.90     14.58 o
  12   0   2     1524.09     1667.35     29.64 o
  14   0   2      231.10      232.80     14.96 o
  16   0   2      131.83      138.39     13.65 o
  18   0   2        1.67       -3.98      7.72 o
 -18   1   2       17.50       22.18      5.96 o
 -17   1   2        1.31       -4.55      4.48 o
 -16   1   2       19.09        5.50      4.50 o
 -15   1   2        0.65       -6.88      3.44 o
 -14   1   2       99.98       97.74      7.49 o
 -13   1   2       91.82       86.71      4.61 o
 -12   1   2     1353.06     1371.92     14.90 o
 -11   1   2        4.72        0.43      1.43 o
 -10   1   2     2335.29     2318.89     20.69 o
  -9   1   2      290.16      292.17      4.77 o
  -8   1   2       47.52       48.54      2.12 o
  -7   1   2       55.48       51.73      2.12 o
  -6   1   2     1492.92     1583.51     13.38 o
  -5   1   2     9447.74     9572.80     69.94 o
  -4   1   2     6294.77     6417.74     42.52 o
  -3   1   2     4823.70     4448.64     29.56 o
  -2   1   2       61.53       55.80      1.08 o
  -1   1   2     3200.89     2919.68     19.88 o
   0   1   2      626.29      580.51      5.64 o
   1   1   2     2568.24     2468.14     18.29 o
   2   1   2    15548.64    14870.71     90.52 o
   3   1   2    11691.35    11757.69     71.96 o
   4   1   2       43.31       48.86      1.25 o
   5   1   2     2042.86     2069.53     18.47 o
   6   1   2       15.10       20.04      1.31 o
   7   1   2      861.49      894.78      9.61 o
   8   1   2     1009.64     1094.29     11.59 o
   9   1   2      443.24      479.25      6.94 o
  10   1   2       26.96       20.47      2.08 o
  11   1   2        9.36        9.32      1.92 o
  12   1   2       35.10       37.19      3.17 o
  13   1   2      434.19      465.07     16.50 o
  14   1   2        5.04       -1.48      3.74 o
  15   1   2       17.89       14.91      6.01 o
  16   1   2       42.81       30.21      7.69 o
  17   1   2      126.93      139.57     10.09 o
  18   1   2       20.24       23.58      6.11 o
 -18   2   2      107.87      114.24     19.14 o
 -17   2   2        0.67       -9.18      4.59 o
 -16   2   2      114.57      113.05      8.72 o
 -15   2   2      138.73      133.14      8.94 o
 -14   2   2      346.16      360.25     17.58 o
 -13   2   2      752.97      817.60     15.39 o
 -12   2   2      205.25      226.16      5.08 o
 -11   2   2      213.44      228.60      4.91 o
 -10   2   2      129.05      138.21      3.72 o
  -9   2   2      713.80      715.62      8.64 o
  -8   2   2     4447.13     4513.57     37.89 o
  -7   2   2      805.83      838.84      9.04 o
  -6   2   2     1848.98     1865.29     15.44 o
  -5   2   2      730.41      750.92      7.14 o
  -4   2   2     1365.06     1308.64     10.43 o
  -3   2   2     6521.21     6689.14     43.92 o
  -2   2   2      271.89      257.24      2.82 o
  -1   2   2     2131.43     2129.85     18.38 o
   0   2   2      390.08      393.90      6.72 o
   1   2   2     5864.21     5556.83     51.85 o
   2   2   2       16.73       15.13      1.13 o
   3   2   2      404.44      402.41      4.74 o
   4   2   2       46.43       71.41      1.63 o
   5   2   2      198.03      146.19      2.48 o
   6   2   2        2.59        0.96      1.02 o
   7   2   2        7.40       -2.83      1.42 o
   8   2   2      275.19      229.32      4.07 o
   9   2   2      231.71      258.20      5.18 o
  10   2   2        0.12       -3.07      1.53 o
  11   2   2       29.82       26.82      2.67 o
  12   2   2      113.56       90.05      4.41 o
  13   2   2        7.46       -1.50      3.23 o
  14   2   2       10.93        5.99      4.29 o
  15   2   2       69.70       51.98      6.59 o
  16   2   2       52.64       49.06      6.95 o
  17   2   2       44.32       30.92     12.04 o
  18   2   2        1.72       -5.46      5.22 o
 -17   3   2       74.67       48.11      9.71 o
 -16   3   2      243.91      232.60     14.69 o
 -15   3   2       43.21       28.20      6.33 o
 -14   3   2      451.92      470.76     22.50 o
 -13   3   2      725.05      734.90     20.88 o
 -12   3   2     2653.01     2726.91     30.57 o
 -11   3   2      227.66      233.55      5.83 o
 -10   3   2      129.74      120.97      4.39 o
  -9   3   2      428.60      444.25      7.29 o
  -8   3   2       13.32       13.90      1.74 o
  -7   3   2      177.10      185.73      3.59 o
  -6   3   2      180.93      156.44      3.45 o
  -5   3   2      174.87      173.02      3.02 o
  -4   3   2     2530.36     2631.70     22.49 o
  -3   3   2     2215.32     2232.40     19.06 o
  -2   3   2      246.51      280.57      4.02 o
  -1   3   2        6.15       11.44      1.26 o
   0   3   2       77.77       95.33      3.18 o
   1   3   2      380.83      411.20      6.97 o
   2   3   2      478.32      474.43      5.70 o
   3   3   2     1682.88     1854.51     15.54 o
   4   3   2      112.06      110.07      2.28 o
   5   3   2      757.76      647.49      6.36 o
   6   3   2      187.45      170.60      3.03 o
   7   3   2       23.94       22.66      1.81 o
   8   3   2       33.46       34.29      1.93 o
   9   3   2      121.42      115.30      3.65 o
  10   3   2      499.03      466.71      9.55 o
  11   3   2      105.83       91.19      4.47 o
  12   3   2      481.12      463.23     10.51 o
  13   3   2      155.58      141.88      8.12 o
  14   3   2        0.09       -7.63      3.82 o
  15   3   2        0.93       -7.78      6.86 o
  16   3   2       34.31       44.63      7.43 o
  17   3   2       28.93       13.05     12.87 o
 -16   4   2      292.74      237.45     28.31 o
 -15   4   2      359.26      370.98     23.16 o
 -14   4   2       45.64       39.81     12.44 o
 -13   4   2      154.73      136.24      7.89 o
 -12   4   2        1.86        3.43      2.82 o
 -11   4   2      812.51      845.99     14.89 o
 -10   4   2        0.51       -2.47      2.15 o
  -9   4   2       93.92       82.22      4.17 o
  -8   4   2      120.62      104.73      4.04 o
  -7   4   2      850.42      809.84     10.41 o
  -6   4   2        0.59       -0.68      1.28 o
  -5   4   2       49.66       39.08      2.03 o
  -4   4   2        1.21       -2.35      1.26 o
  -3   4   2      161.53      151.44      3.05 o
  -2   4   2      231.32      209.71      4.31 o
  -1   4   2      464.73      468.54      8.18 o
   0   4   2        9.14       13.07      3.17 o
   1   4   2      352.17      327.45      6.38 o
   2   4   2      447.74      475.41      7.89 o
   3   4   2     1462.10     1456.48     17.12 o
   4   4   2      195.68      206.57      4.95 o
   5   4   2     2517.37     2452.66     22.68 o
   6   4   2      257.35      257.02      4.96 o
   7   4   2        0.06       -1.28      1.52 o
   8   4   2       39.03       39.18      3.05 o
   9   4   2     1161.67     1138.63     15.83 o
  10   4   2      558.15      561.38     10.27 o
  11   4   2       13.08       -0.34      2.48 o
  12   4   2        2.80       -4.38      3.31 o
  13   4   2        6.10        6.21      4.81 o
  14   4   2      189.40      183.78     20.59 o
  15   4   2       16.90        0.21      8.36 o
  16   4   2        2.44       -6.76      7.08 o
 -15   5   2        0.00        0.55      6.47 o
 -14   5   2        7.87        0.98      6.35 o
 -13   5   2       12.71        8.90      4.61 o
 -12   5   2       50.30       51.99      5.07 o
 -11   5   2       49.72       44.24      3.94 o
 -10   5   2      128.47      119.35      5.35 o
  -9   5   2        0.01       -2.32      2.14 o
  -8   5   2      189.20      184.59      7.10 o
  -7   5   2      374.04      373.72      8.13 o
  -6   5   2      356.46      355.66      7.58 o
  -5   5   2     1709.74     1699.36     21.74 o
  -4   5   2      258.03      256.74      5.18 o
  -3   5   2      356.81      339.75      4.71 o
  -2   5   2       48.10       46.36      2.17 o
  -1   5   2      249.54      240.00      8.42 o
   0   5   2        6.59       15.08      2.03 o
   1   5   2      109.14       88.97      3.94 o
   2   5   2      164.71      152.71      5.12 o
   3   5   2      692.81      685.17     13.38 o
   4   5   2      103.84       87.81      3.49 o
   5   5   2      713.83      681.36     11.57 o
   6   5   2       66.97       69.34      4.53 o
   7   5   2      593.70      613.10     11.81 o
   8   5   2      124.36      106.66      5.41 o
   9   5   2      342.46      344.78      9.53 o
  10   5   2       43.17       35.13      3.67 o
  11   5   2        3.13        2.16      3.21 o
  12   5   2        0.30        0.31      3.45 o
  13   5   2       61.12       64.43      7.56 o
  14   5   2       40.41       37.74      8.35 o
 -12   6   2        3.76       -4.78      3.86 o
 -11   6   2       27.46       24.05      4.63 o
 -10   6   2       23.85       20.72      3.26 o
  -9   6   2       18.32       16.95      3.06 o
  -8   6   2       31.62       29.94      3.17 o
  -7   6   2        7.34        6.43      2.24 o
  -6   6   2        2.38        0.48      1.92 o
  -5   6   2      272.25      275.42      5.94 o
  -4   6   2        8.57        3.97      1.83 o
  -3   6   2      146.52      146.14      3.83 o
  -2   6   2     1107.61     1106.74     18.74 o
  -1   6   2      521.38      516.55     12.26 o
   0   6   2      576.13      568.49     11.31 o
   1   6   2      706.11      704.25     22.78 o
   2   6   2      260.50      231.45      7.36 o
   3   6   2      114.89      109.82     11.02 o
   4   6   2       56.81       53.33      4.94 o
   5   6   2      364.99      356.06      9.07 o
   6   6   2        0.28       -1.75      2.02 o
   7   6   2       28.22       22.15      3.14 o
   8   6   2       32.89       30.28      3.65 o
   9   6   2        0.01       -2.71      2.48 o
  10   6   2       86.58       68.79      4.67 o
  11   6   2        1.20       -2.38      3.52 o
  12   6   2       46.04       45.00      6.38 o
  -9   7   2        2.93       -0.40      4.48 o
  -8   7   2        3.29       -0.35      3.25 o
  -7   7   2       15.49       14.76      3.11 o
  -6   7   2      357.25      373.72      9.40 o
  -5   7   2      101.53       99.94      4.44 o
  -4   7   2      291.43      330.39      9.12 o
  -3   7   2        5.58        4.88      2.25 o
  -2   7   2      480.93      490.00     12.57 o
  -1   7   2       36.39       31.50      4.95 o
   0   7   2       32.52       24.49      4.85 o
   1   7   2      212.34      223.84      9.40 o
   2   7   2       24.37       24.58      6.22 o
   3   7   2       70.53       51.55      4.78 o
   4   7   2        1.24       -3.79      3.28 o
   5   7   2       17.79       16.32      4.37 o
   6   7   2       68.51       69.75      6.44 o
   7   7   2      232.97      246.23     10.98 o
   8   7   2       23.20       11.93      4.98 o
   9   7   2      136.59      147.18      7.97 o
  -2   8   2       79.70       80.64      8.58 o
  -1   8   2       26.94       36.03      6.86 o
   0   8   2       46.95       59.62      8.15 o
   1   8   2        0.14       -5.58      5.58 o
   2   8   2        0.30        4.72      6.43 o
 -19   0   3        3.78       10.70     10.29 o
 -17   0   3       64.94       67.44     10.69 o
 -15   0   3        3.10       -6.48      8.79 o
 -13   0   3      907.35      981.88     36.89 o
 -11   0   3     1290.92     1377.69     20.08 o
  -9   0   3      543.40      526.35      9.67 o
  -7   0   3      185.96      199.00      5.63 o
  -5   0   3      730.84      756.67     11.66 o
  -3   0   3     3592.69     3399.13     34.67 o
  -1   0   3    12350.78    12080.48    118.20 o
   1   0   3        4.98        2.09      0.58 o
   3   0   3     3072.10     3434.17     74.95 o
   5   0   3     1020.32      895.39     12.40 o
   7   0   3     2206.68     2267.81     30.33 o
   9   0   3     2190.71     2264.68     35.36 o
  11   0   3      148.21      160.74     12.88 o
  13   0   3       84.97       70.59     12.87 o
  15   0   3        0.50       -2.62      5.36 o
  17   0   3       12.32        6.01      6.90 o
 -18   1   3       99.32       85.63      9.74 o
 -17   1   3      445.28      501.99     16.54 o
 -16   1   3       10.73        9.66      4.58 o
 -15   1   3      132.96      131.36      9.19 o
 -14   1   3       38.93       35.82      5.27 o
 -13   1   3        0.98        1.32      2.40 o
 -12   1   3      112.02      117.37      4.19 o
 -11   1   3      466.92      439.80      6.55 o
 -10   1   3      160.80      184.29      4.39 o
  -9   1   3       14.22       20.57      1.68 o
  -8   1   3        0.09       -0.91      1.12 o
  -7   1   3      540.47      544.99      6.74 o
  -6   1   3     4646.63     4652.07     38.42 o
  -5   1   3    20444.78    20351.08    146.67 o
  -4   1   3       57.52       37.74      1.32 o
  -3   1   3     3316.89     3047.16     20.68 o
  -2   1   3     6829.10     6614.98     42.01 o
  -1   1   3    20569.30    19686.92    139.18 o
   0   1   3      297.88      315.71      2.99 o
   1   1   3     4145.78     4055.70     28.71 o
   2   1   3      125.12      130.00      1.91 o
   3   1   3      751.72      761.18      5.94 o
   4   1   3     5091.46     5097.79     34.21 o
   5   1   3     6126.50     6400.43     45.63 o
   6   1   3      189.88      199.10      3.07 o
   7   1   3     1374.05     1377.40     12.75 o
   8   1   3       37.84       28.25      1.99 o
   9   1   3      455.28      437.41      6.57 o
  10   1   3      623.04      614.99      8.38 o
  11   1   3      259.76      279.72      5.68 o
  12   1   3      419.16      407.65      8.01 o
  13   1   3      466.97      458.66     13.11 o
  14   1   3        0.07       -0.81      3.51 o
  15   1   3        3.37        0.50      4.52 o
  16   1   3       94.12       74.95      9.10 o
  17   1   3       27.38       25.48      5.95 o
  18   1   3       85.08       79.72     11.33 o
 -18   2   3       44.24       36.31      7.66 o
 -17   2   3       12.39        6.09      4.66 o
 -16   2   3       16.06        8.94      4.87 o
 -15   2   3       15.07        9.48      4.52 o
 -14   2   3      109.94      113.82      7.98 o
 -13   2   3      140.38      159.85     18.86 o
 -12   2   3       99.27       92.32      3.52 o
 -11   2   3      115.23      109.05      3.53 o
 -10   2   3      673.82      665.93      8.51 o
  -9   2   3        2.45        3.99      1.61 o
  -8   2   3     1637.80     1668.24     16.85 o
  -7   2   3        0.34        1.93      1.93 o
  -6   2   3     3046.93     3312.42     26.89 o
  -5   2   3      833.20      842.47      7.56 o
  -4   2   3      216.86      210.79      2.90 o
  -3   2   3     1463.92     1430.62     10.32 o
  -2   2   3      801.41      728.46      5.78 o
  -1   2   3     1729.28     1602.19     12.37 o
   0   2   3       44.64       27.48      1.31 o
   1   2   3     2379.40     2444.42     18.53 o
   2   2   3     1177.80     1146.24      9.56 o
   3   2   3      558.34      580.50      5.60 o
   4   2   3      118.02      136.47      2.36 o
   5   2   3     3049.46     3183.11     22.87 o
   6   2   3       52.08       36.09      1.65 o
   7   2   3     1941.34     1940.81     17.10 o
   8   2   3      654.72      622.05      7.71 o
   9   2   3      799.15      831.94     10.38 o
  10   2   3       37.42       35.18      2.55 o
  11   2   3       26.99       18.43      2.43 o
  12   2   3      276.27      288.69      7.24 o
  13   2   3      292.19      292.86      9.73 o
  14   2   3        0.62       -5.01      3.73 o
  15   2   3        2.16        1.99      4.27 o
  16   2   3      127.06      108.67      8.90 o
  17   2   3       25.76       13.53      6.27 o
  18   2   3        0.60       -1.91      5.47 o
 -17   3   3       23.81       25.62      8.34 o
 -16   3   3       14.67       11.80      6.98 o
 -15   3   3      218.40      195.06     12.23 o
 -14   3   3       43.44       36.02      6.43 o
 -13   3   3      239.37      243.74      8.79 o
 -12   3   3     1685.79     1684.23     22.10 o
 -11   3   3       26.92       24.71      2.81 o
 -10   3   3     1750.11     1867.53     19.33 o
  -9   3   3       22.75       11.89      1.97 o
  -8   3   3      178.01      174.17      4.41 o
  -7   3   3       80.28       79.50      2.58 o
  -6   3   3        3.43        1.86      1.21 o
  -5   3   3       64.66       67.45      1.87 o
  -4   3   3     2640.02     2576.76     22.03 o
  -3   3   3     8025.22     7840.87     59.63 o
  -2   3   3       18.52       32.18      1.33 o
  -1   3   3     2820.01     3011.68     29.39 o
   0   3   3      136.38      149.87      3.68 o
   1   3   3     1451.52     1482.36     15.64 o
   2   3   3        7.36        2.83      0.98 o
   3   3   3      774.13      736.43      6.84 o
   4   3   3       70.72       81.34      2.14 o
   5   3   3     1747.39     1805.01     15.00 o
   6   3   3      125.10      100.81      3.55 o
   7   3   3       60.32       57.35      2.27 o
   8   3   3      913.73      952.24     10.03 o
   9   3   3        4.49        0.45      1.56 o
  10   3   3      226.46      215.20      5.84 o
  11   3   3        5.24        1.28      2.66 o
  12   3   3      154.67      141.89      6.56 o
  13   3   3      356.48      369.83     16.41 o
  14   3   3       62.35       64.35      7.84 o
  15   3   3        1.07       -4.99      4.47 o
  16   3   3      151.49      129.63     11.85 o
  17   3   3       23.08       20.16      8.24 o
 -16   4   3      294.10      251.73     19.73 o
 -15   4   3        0.32        4.93      6.37 o
 -14   4   3       46.14       38.88     11.80 o
 -13   4   3      304.95      316.49     11.21 o
 -12   4   3       71.63       57.67      5.01 o
 -11   4   3       26.39       27.76      4.03 o
 -10   4   3      185.31      186.21      5.64 o
  -9   4   3       36.65       32.83      2.99 o
  -8   4   3     1107.13     1106.29     13.21 o
  -7   4   3      541.26      505.33      8.01 o
  -6   4   3      223.93      228.58      4.37 o
  -5   4   3        2.13       -1.93      1.30 o
  -4   4   3     1478.31     1482.11     14.30 o
  -3   4   3       19.65        8.00      1.25 o
  -2   4   3      627.50      646.03      8.33 o
  -1   4   3     1639.23     1712.44     22.61 o
   0   4   3     1572.29     1571.71     19.15 o
   1   4   3       72.91       57.91      3.02 o
   2   4   3      834.96      820.46     12.88 o
   3   4   3      788.79      726.76      9.72 o
   4   4   3      745.67      765.38      9.61 o
   5   4   3      268.60      240.43      4.62 o
   6   4   3      385.27      358.76      6.28 o
   7   4   3       14.84       13.39      2.33 o
   8   4   3      339.83      375.23      7.46 o
   9   4   3      506.97      490.55      9.25 o
  10   4   3       39.62       42.23      3.99 o
  11   4   3       12.84       11.37      3.02 o
  12   4   3       48.34       51.93      5.45 o
  13   4   3        0.67       -2.18      4.12 o
  14   4   3        2.62        1.47      5.55 o
  15   4   3        0.50        1.48      6.17 o
  16   4   3       38.22       36.33      9.22 o
 -14   5   3        0.25        3.22      6.17 o
 -13   5   3        3.30        1.61      4.68 o
 -12   5   3       51.52       54.74      5.99 o
 -11   5   3       53.38       44.73      3.90 o
 -10   5   3       27.89       25.41      3.26 o
  -9   5   3        0.88       -3.91      2.18 o
  -8   5   3      343.39      342.37      7.56 o
  -7   5   3      209.82      215.40      5.67 o
  -6   5   3      132.34      134.69      4.50 o
  -5   5   3        0.40       -3.09      1.54 o
  -4   5   3      112.40      103.67      3.33 o
  -3   5   3      115.19       99.44      2.79 o
  -2   5   3      367.37      377.23      6.00 o
  -1   5   3      868.17      836.45     12.93 o
   0   5   3      131.28      128.38      4.35 o
   1   5   3        0.13       -1.00      2.60 o
   2   5   3      514.26      484.53     10.56 o
   3   5   3        0.76       -2.81      2.66 o
   4   5   3      852.23      895.59     14.40 o
   5   5   3      271.85      266.05      7.88 o
   6   5   3       64.99       70.20      4.10 o
   7   5   3       41.29       33.88      3.42 o
   8   5   3        1.29       -3.89      2.05 o
   9   5   3       16.59       18.83      3.06 o
  10   5   3      376.54      376.73      9.85 o
  11   5   3       10.22        9.30      3.58 o
  12   5   3        0.09        4.88      3.70 o
  13   5   3        7.60        5.82      4.87 o
  14   5   3      207.95      201.44     15.39 o
 -12   6   3        0.29       -1.35      4.04 o
 -11   6   3       17.45       17.68      4.17 o
 -10   6   3        5.79        7.07      2.89 o
  -9   6   3       42.79       41.55      3.67 o
  -8   6   3        6.97        5.27      2.53 o
  -7   6   3        2.93        0.80      2.13 o
  -6   6   3       21.00       25.32      2.63 o
  -5   6   3       38.24       45.77      2.93 o
  -4   6   3      132.91      137.48      4.26 o
  -3   6   3      622.62      656.80      9.01 o
  -2   6   3      107.56      118.08      5.19 o
  -1   6   3        3.92        6.19      3.03 o
   0   6   3       36.45       36.06      5.45 o
   1   6   3      479.06      481.46     14.92 o
   2   6   3      563.25      583.07     12.77 o
   3   6   3      493.26      524.61     12.16 o
   4   6   3      117.46      130.28      6.49 o
   5   6   3      226.19      242.60      8.47 o
   6   6   3       65.45       71.39      4.65 o
   7   6   3        2.48        5.35      2.50 o
   8   6   3       67.45       75.20      4.31 o
   9   6   3       17.05       15.44      4.22 o
  10   6   3      252.00      248.58      8.40 o
  11   6   3      142.89      145.86      8.05 o
  12   6   3      141.28      144.76      9.65 o
  -9   7   3       37.99       53.33      5.49 o
  -8   7   3       42.11       42.66      4.60 o
  -7   7   3        6.25        7.19      2.80 o
  -6   7   3       19.14       15.25      2.87 o
  -5   7   3        4.69        0.39      2.50 o
  -4   7   3       28.03       23.53      2.94 o
  -3   7   3      251.74      250.39      6.67 o
  -2   7   3        4.12        2.22      4.67 o
  -1   7   3        9.14       10.40     10.51 o
   0   7   3       34.17       30.32      5.57 o
   1   7   3       77.02       71.50      5.72 o
   2   7   3      103.80      108.58      5.89 o
   3   7   3       77.86       92.44     10.26 o
   4   7   3       43.82       50.87      7.24 o
   5   7   3      385.18      447.12     13.70 o
   6   7   3      200.00      202.52      9.97 o
   7   7   3      379.91      411.26     14.28 o
   8   7   3        1.38        1.73      3.59 o
   9   7   3       89.31       97.73     10.40 o
  -2   8   3       17.94       15.01      6.01 o
  -1   8   3        0.75        0.43      5.58 o
   0   8   3       29.58       22.73      7.29 o
   1   8   3       39.11       44.18      8.58 o
   2   8   3        0.67        1.29      6.43 o
 -18   0   4        0.03        1.77      7.32 o
 -16   0   4      184.93      185.44     22.73 o
 -14   0   4        0.14        6.15      5.43 o
 -12   0   4      157.95      140.93      7.79 o
 -10   0   4      659.14      615.94     11.21 o
  -8   0   4       56.04       67.47      3.48 o
  -6   0   4      512.24      553.46     10.58 o
  -4   0   4     7353.15     7270.98     72.91 o
  -2   0   4    14212.64    13067.27    185.85 o
   0   0   4     1217.63     1326.05     16.60 o
   2   0   4    19203.76    21321.79    508.83 o
   4   0   4     3722.21     3919.37     59.27 o
   6   0   4     2241.68     2340.48     31.72 o
   8   0   4     3186.88     3209.48     41.92 o
  10   0   4       97.47       70.44      5.22 o
  12   0   4     1451.74     1477.52     27.34 o
  14   0   4       18.04       10.66      9.01 o
  16   0   4      347.17      350.28     18.94 o
  18   0   4      217.99      203.66     27.24 o
 -18   1   4       62.38       62.52      8.48 o
 -17   1   4       47.60       42.51      6.61 o
 -16   1   4      191.86      179.82     10.68 o
 -15   1   4       95.89       73.83      8.05 o
 -14   1   4       61.49       67.35      6.43 o
 -13   1   4      844.67      891.29     16.62 o
 -12   1   4      107.16       90.38      3.79 o
 -11   1   4      398.14      401.17      6.58 o
 -10   1   4      666.50      704.18      9.06 o
  -9   1   4     1167.21     1202.43     12.74 o
  -8   1   4        2.21        3.22      1.24 o
  -7   1   4     2054.91     2055.54     18.71 o
  -6   1   4      601.74      577.14      6.48 o
  -5   1   4      648.40      561.86      5.65 o
  -4   1   4    12739.59    12859.24     89.79 o
  -3   1   4      637.41      705.85      5.59 o
  -2   1   4     7745.15     7495.70     49.14 o
  -1   1   4       62.67       68.14      1.35 o
   0   1   4     1637.55     1620.44     12.48 o
   1   1   4     5771.58     5365.91     36.66 o
   2   1   4       28.01       21.94      0.96 o
   3   1   4       10.78       14.12      0.90 o
   4   1   4      544.57      632.77      6.32 o
   5   1   4      375.07      393.43      4.26 o
   6   1   4     3183.78     3273.86     24.61 o
   7   1   4      115.43      135.75      3.09 o
   8   1   4      199.15      239.86      4.24 o
   9   1   4      650.40      659.11      8.53 o
  10   1   4       38.53       37.57      2.46 o
  11   1   4      207.92      203.12      5.30 o
  12   1   4       16.68       13.88      2.46 o
  13   1   4      332.04      334.77     11.93 o
  14   1   4       31.29       30.31      5.01 o
  15   1   4      811.06      814.98     20.37 o
  16   1   4       13.06       11.89      4.93 o
  17   1   4        0.54       -2.42      4.44 o
  18   1   4       33.79       32.10      6.72 o
 -18   2   4       21.73       19.70      7.00 o
 -17   2   4       36.70       29.99      6.24 o
 -16   2   4        0.26       -0.29      4.21 o
 -15   2   4        3.30       -2.61      3.93 o
 -14   2   4       51.98       50.12      6.10 o
 -13   2   4        5.75       13.83      5.63 o
 -12   2   4      325.19      322.90      5.80 o
 -11   2   4      408.29      411.97      6.67 o
 -10   2   4      348.29      371.66      6.50 o
  -9   2   4     4450.04     4655.98     41.61 o
  -8   2   4     1573.77     1498.62     15.52 o
  -7   2   4      660.46      631.83      7.89 o
  -6   2   4       82.81       80.00      2.31 o
  -5   2   4      778.10      949.69      8.43 o
  -4   2   4      314.73      372.03      4.11 o
  -3   2   4       44.78       48.85      1.42 o
  -2   2   4      343.22      349.28      3.44 o
  -1   2   4     2558.69     2416.87     16.43 o
   0   2   4      883.13      787.78      6.60 o
   1   2   4     1440.11     1450.24     12.21 o
   2   2   4     1459.96     1388.82     11.31 o
   3   2   4        2.73       -0.14      0.57 o
   4   2   4      680.30      736.63      7.07 o
   5   2   4       35.73       33.20      1.55 o
   6   2   4      429.39      422.55      5.11 o
   7   2   4     1954.50     1859.66     19.31 o
   8   2   4        1.49        0.27      1.31 o
   9   2   4      114.37      111.41      3.45 o
  10   2   4      104.61      103.00      3.83 o
  11   2   4      192.66      226.18      5.55 o
  12   2   4        0.01       -2.41      2.14 o
  13   2   4       30.91       35.78      5.10 o
  14   2   4       65.85       68.64      6.62 o
  15   2   4        4.03        5.76      4.40 o
  16   2   4        4.42        6.50      5.46 o
  17   2   4      136.31      150.80     12.10 o
  18   2   4       68.60       84.38     14.59 o
 -17   3   4      112.77      102.40     12.34 o
 -16   3   4      187.75      178.14     15.01 o
 -15   3   4        0.81        4.87      5.12 o
 -14   3   4       46.12       34.81      6.18 o
 -13   3   4       76.31       79.77      7.68 o
 -12   3   4        0.01       -0.74      3.45 o
 -11   3   4     2164.24     2221.65     28.39 o
 -10   3   4        0.42       -0.25      1.97 o
  -9   3   4      367.46      361.26      6.63 o
  -8   3   4      476.71      512.55      7.36 o
  -7   3   4      109.66      116.16      3.05 o
  -6   3   4     6198.54     6342.37     44.23 o
  -5   3   4      150.66      142.03      2.58 o
  -4   3   4      195.15      158.36      2.59 o
  -3   3   4     2697.71     2792.35     22.47 o
  -2   3   4     1669.41     1656.19     15.19 o
  -1   3   4      129.31      128.92      3.26 o
   0   3   4     1480.33     1337.60     15.49 o
   1   3   4     1301.75     1441.58     21.59 o
   2   3   4      285.99      274.90      3.62 o
   3   3   4      842.28      846.29      7.82 o
   4   3   4      289.96      324.94      4.28 o
   5   3   4      148.19      173.28      3.11 o
   6   3   4      105.39       97.05      2.72 o
   7   3   4      212.26      214.25      4.14 o
   8   3   4       15.03        9.75      1.75 o
   9   3   4       29.30       24.95      2.23 o
  10   3   4      282.80      261.91      5.90 o
  11   3   4      283.93      285.81      7.43 o
  12   3   4      118.34      117.42      6.06 o
  13   3   4      177.17      173.68      9.31 o
  14   3   4        7.06        3.93      4.67 o
  15   3   4       38.51       32.49      6.66 o
  16   3   4       69.62       53.85      7.90 o
  17   3   4        4.10        2.74      7.01 o
 -16   4   4      454.74      474.85     22.89 o
 -15   4   4      250.87      237.22     40.75 o
 -14   4   4      146.18       99.68     11.51 o
 -13   4   4      186.65      171.64     10.64 o
 -12   4   4      108.30       90.76      5.97 o
 -11   4   4      229.30      257.31      7.90 o
 -10   4   4       52.67       49.04      3.72 o
  -9   4   4      913.47      922.79     12.84 o
  -8   4   4      767.85      769.22     10.31 o
  -7   4   4      122.76      140.69      4.05 o
  -6   4   4       12.01        7.24      1.40 o
  -5   4   4     3890.33     3879.93     32.65 o
  -4   4   4      113.05      119.35      2.98 o
  -3   4   4     1646.18     1779.97     16.50 o
  -2   4   4        2.39        0.04      1.38 o
  -1   4   4     2061.78     2021.63     24.26 o
   0   4   4      147.72      156.75      4.50 o
   1   4   4      576.95      581.36     11.08 o
   2   4   4     2064.94     2152.67     28.77 o
   3   4   4       39.57       51.45      3.80 o
   4   4   4       14.37       14.32      1.58 o
   5   4   4       13.96        6.42      1.58 o
   6   4   4       36.21       41.46      2.30 o
   7   4   4      112.87      111.01      5.22 o
   8   4   4      588.01      584.60      9.82 o
   9   4   4      700.74      720.06     11.75 o
  10   4   4      224.09      215.32      6.47 o
  11   4   4      227.31      239.64      8.41 o
  12   4   4       65.15       53.27      5.86 o
  13   4   4       85.39       69.85      7.61 o
  14   4   4       84.78       81.04     10.69 o
  15   4   4       47.55       43.21     13.73 o
  16   4   4        5.66        6.27      7.26 o
 -14   5   4        9.84        3.68      7.08 o
 -13   5   4      252.14      253.91     23.45 o
 -12   5   4      145.79      136.93      8.76 o
 -11   5   4       12.80       12.16      3.29 o
 -10   5   4      167.80      160.57      6.16 o
  -9   5   4      155.24      169.02      5.98 o
  -8   5   4        2.06       -1.27      2.09 o
  -7   5   4       72.66       73.19      3.75 o
  -6   5   4       13.40       13.84      2.27 o
  -5   5   4        4.72        3.94      1.74 o
  -4   5   4     1065.87     1045.36     12.46 o
  -3   5   4      516.15      495.61      7.50 o
  -2   5   4     1424.33     1493.96     16.11 o
  -1   5   4       71.81       91.94      4.45 o
   0   5   4       24.64       22.34      2.49 o
   1   5   4      148.25      146.52      5.80 o
   2   5   4       43.45       44.30      3.75 o
   3   5   4      415.51      417.06     10.32 o
   4   5   4     2088.05     2128.59     29.11 o
   5   5   4      280.07      255.95      6.25 o
   6   5   4      132.20      117.09      4.75 o
   7   5   4       72.17       72.04      3.89 o
   8   5   4       10.78        6.15      2.36 o
   9   5   4      135.84      124.85      5.54 o
  10   5   4       17.47       11.67      3.05 o
  11   5   4      140.21      149.06     10.15 o
  12   5   4      307.29      290.62     13.68 o
  13   5   4       93.59       87.50      8.25 o
  14   5   4        1.23       -4.98      5.71 o
 -12   6   4       21.77       26.32      6.18 o
 -11   6   4      251.82      280.36     11.15 o
 -10   6   4      202.96      211.50      8.71 o
  -9   6   4      346.72      382.01      8.68 o
  -8   6   4      282.47      290.99      7.35 o
  -7   6   4        1.00       -0.30      2.20 o
  -6   6   4       44.31       48.59      3.53 o
  -5   6   4       75.22       60.76      3.29 o
  -4   6   4        7.99       12.23      2.05 o
  -3   6   4      253.49      247.47      4.54 o
  -2   6   4       29.92       23.83      3.20 o
  -1   6   4       29.37       25.98      3.31 o
   0   6   4       32.85       28.70      4.38 o
   1   6   4     1734.32     1801.55     29.10 o
   2   6   4      222.26      252.48      9.78 o
   3   6   4       18.97       27.63      3.81 o
   4   6   4      393.35      375.16     10.57 o
   5   6   4      227.60      231.25      9.57 o
   6   6   4        0.21       -1.50      2.23 o
   7   6   4       91.34       98.88      4.53 o
   8   6   4       23.29       13.66      2.71 o
   9   6   4       64.66       59.50      4.73 o
  10   6   4       72.41       66.17      5.54 o
  11   6   4       56.02       45.87      5.49 o
  12   6   4       65.77       83.31      9.32 o
  -9   7   4      190.56      223.35     13.16 o
  -8   7   4      171.19      207.17      7.65 o
  -7   7   4      203.12      234.25      8.88 o
  -6   7   4        2.85        4.19      2.45 o
  -5   7   4        0.11       -0.27      2.15 o
  -4   7   4      155.19      179.03      6.10 o
  -3   7   4      338.93      337.21      7.78 o
  -2   7   4       69.11       55.98      5.11 o
  -1   7   4       78.41       83.58      6.15 o
   0   7   4       12.74        7.04      3.70 o
   1   7   4       70.65       60.90      5.59 o
   2   7   4        2.03        7.19      3.22 o
   3   7   4       35.99       22.72      4.05 o
   4   7   4      278.07      291.90     14.31 o
   5   7   4      203.09      187.92     13.36 o
   6   7   4      311.60      318.75      9.44 o
   7   7   4        9.55        4.95      3.59 o
   8   7   4      226.67      292.48     12.01 o
   9   7   4       12.40        2.62      6.22 o
  -1   8   4        3.67        1.29      6.01 o
   0   8   4       63.28       60.05      9.44 o
   1   8   4       22.54       31.74      8.15 o
 -17   0   5      646.59      740.54     29.07 o
 -15   0   5      386.26      394.75     19.40 o
 -13   0   5      907.88      965.08     30.01 o
 -11   0   5       13.21       10.31      2.53 o
  -9   0   5      165.13      162.60      5.51 o
  -7   0   5     2177.82     2018.61     27.62 o
  -5   0   5     1195.81     1019.36     14.99 o
  -3   0   5     1250.05     1210.89     13.94 o
  -1   0   5      497.29      537.11      6.55 o
   1   0   5     7979.19     8873.09    142.79 o
   3   0   5      383.52      407.64     10.57 o
   5   0   5      323.81      340.68      6.50 o
   7   0   5      876.55      859.64     14.20 o
   9   0   5     1967.99     2031.38     29.06 o
  11   0   5      235.04      268.16     11.20 o
  13   0   5      627.76      596.47     22.72 o
  15   0   5       63.66       60.43     13.51 o
  17   0   5       12.40        7.81      7.32 o
 -18   1   5       19.99       24.54      6.15 o
 -17   1   5      254.74      282.55     13.93 o
 -16   1   5       55.70       52.35      6.67 o
 -15   1   5        4.03       -0.20      3.77 o
 -14   1   5       76.04       84.37      7.01 o
 -13   1   5      398.63      417.26     10.70 o
 -12   1   5       17.55       14.68      2.49 o
 -11   1   5      649.57      658.25      9.51 o
 -10   1   5      116.04      114.33      4.00 o
  -9   1   5      496.19      471.73      7.20 o
  -8   1   5       99.42       99.04      3.14 o
  -7   1   5     1356.65     1271.50     12.64 o
  -6   1   5     1040.09     1066.90     10.28 o
  -5   1   5        4.24        4.20      0.96 o
  -4   1   5      372.45      355.25      3.89 o
  -3   1   5     3561.81     3265.42     23.91 o
  -2   1   5      253.38      275.58      2.97 o
  -1   1   5     1374.84     1317.25     10.23 o
   0   1   5      306.18      316.09      3.09 o
   1   1   5        0.71       -0.64      0.66 o
   2   1   5     6051.40     6274.94     43.10 o
   3   1   5     2392.76     2314.95     17.63 o
   4   1   5     7826.50     8139.89     59.99 o
   5   1   5      141.38      140.81      2.79 o
   6   1   5       53.04       41.01      1.71 o
   7   1   5      819.82      831.37      8.29 o
   8   1   5      682.47      735.53      8.31 o
   9   1   5      421.41      433.50      7.05 o
  10   1   5       24.28       18.32      2.06 o
  11   1   5       23.50       29.10      2.77 o
  12   1   5       49.17       52.42      3.56 o
  13   1   5        1.01       -3.03      3.51 o
  14   1   5        0.63        3.10      3.87 o
  15   1   5      156.58      136.52      9.30 o
  16   1   5       71.42       75.83     11.02 o
  17   1   5       62.94       49.82      7.01 o
  18   1   5        0.01       -2.78      6.31 o
 -18   2   5       13.42       10.26      6.32 o
 -17   2   5        1.41        1.24      4.65 o
 -16   2   5      222.97      218.99     11.82 o
 -15   2   5      637.45      676.63     19.26 o
 -14   2   5      722.17      729.79     18.46 o
 -13   2   5        6.32        3.07      3.06 o
 -12   2   5       64.14       83.80      6.36 o
 -11   2   5        5.27        7.21      2.04 o
 -10   2   5      318.64      334.08      6.21 o
  -9   2   5        1.72       -0.48      1.55 o
  -8   2   5     1480.71     1539.32     15.95 o
  -7   2   5       74.72       65.97      2.54 o
  -6   2   5     1395.68     1401.41     13.43 o
  -5   2   5      165.87      163.46      2.97 o
  -4   2   5      202.88      218.44      3.22 o
  -3   2   5     1934.18     1933.40     15.40 o
  -2   2   5     2131.33     2059.49     15.55 o
  -1   2   5     3423.34     3417.75     25.67 o
   0   2   5    23385.26    23968.30    165.53 o
   1   2   5     1852.79     1896.38     25.59 o
   2   2   5      714.23      786.96      7.54 o
   3   2   5      325.00      355.44      4.05 o
   4   2   5      294.81      350.24      4.38 o
   5   2   5     2652.23     2604.72     21.67 o
   6   2   5     2360.03     2368.50     19.34 o
   7   2   5      534.47      520.65      6.40 o
   8   2   5      929.28      954.21      9.95 o
   9   2   5       31.69       24.53      2.48 o
  10   2   5      397.45      397.27      6.38 o
  11   2   5      602.05      593.46      9.67 o
  12   2   5        4.58       -2.19      2.30 o
  13   2   5       11.74        9.81      4.58 o
  14   2   5      267.08      325.54     13.19 o
  15   2   5        0.46       -2.62      3.97 o
  16   2   5      110.87      107.77     12.76 o
  17   2   5       29.55       10.74      5.98 o
  18   2   5       52.44       66.07      9.36 o
 -17   3   5       12.57       10.74      8.79 o
 -16   3   5      142.97      116.38     12.74 o
 -15   3   5        6.22        4.24      4.94 o
 -14   3   5       12.31       19.01      5.38 o
 -13   3   5      794.76      811.81     16.60 o
 -12   3   5     1015.81     1023.27     14.88 o
 -11   3   5     1377.17     1412.40     22.50 o
 -10   3   5       44.40       46.75      3.18 o
  -9   3   5       38.17       39.27      2.89 o
  -8   3   5       86.39       77.22      3.59 o
  -7   3   5      418.95      387.11      6.02 o
  -6   3   5        6.15        4.53      1.15 o
  -5   3   5      600.27      598.44      5.90 o
  -4   3   5       43.80       19.78      1.21 o
  -3   3   5       76.94       77.42      1.82 o
  -2   3   5      600.54      685.24      6.43 o
  -1   3   5     4069.26     4044.65     33.02 o
   0   3   5      730.41      710.82      6.88 o
   1   3   5      148.13      134.37      2.61 o
   2   3   5      117.00      106.48      2.75 o
   3   3   5     1989.75     1919.15     15.63 o
   4   3   5      873.22      834.68      8.10 o
   5   3   5      296.98      294.21      5.29 o
   6   3   5      183.99      178.56      3.50 o
   7   3   5      365.35      374.73      5.43 o
   8   3   5      189.11      189.53      4.13 o
   9   3   5      210.19      199.95      4.74 o
  10   3   5       86.33       77.19      3.65 o
  11   3   5       36.10       29.52      3.31 o
  12   3   5       66.81       68.91      5.33 o
  13   3   5       66.80       61.91      7.74 o
  14   3   5       31.11       33.47      6.23 o
  15   3   5      200.19      210.08     13.25 o
  16   3   5        5.71       12.09      5.79 o
  17   3   5       14.28       12.87      7.51 o
 -16   4   5       62.01       52.71     10.00 o
 -15   4   5       25.09       19.80      7.39 o
 -14   4   5      286.06      284.85     16.51 o
 -13   4   5        0.35       -2.11      4.07 o
 -12   4   5      215.13      216.13      9.65 o
 -11   4   5       37.14       32.79      3.79 o
 -10   4   5       11.24       15.94      3.03 o
  -9   4   5      299.57      278.21      6.95 o
  -8   4   5     1083.31     1102.22     13.42 o
  -7   4   5     1537.99     1487.80     16.34 o
  -6   4   5        1.86        2.47      1.17 o
  -5   4   5      248.54      222.56      4.30 o
  -4   4   5      186.67      174.92      3.39 o
  -3   4   5       89.83       78.10      2.38 o
  -2   4   5      817.27      819.33      9.84 o
  -1   4   5      565.61      548.34      7.32 o
   0   4   5        0.15       -3.13      1.57 o
   1   4   5      795.27      757.68     11.13 o
   2   4   5      189.75      218.22      6.10 o
   3   4   5       91.19       92.34      2.80 o
   4   4   5      147.33      135.59      3.56 o
   5   4   5        0.43       -2.46      1.23 o
   6   4   5       20.63       21.53      2.01 o
   7   4   5     2066.45     2072.45     22.86 o
   8   4   5      395.27      375.36      7.18 o
   9   4   5      608.88      558.41     10.06 o
  10   4   5       27.49       23.31      3.02 o
  11   4   5       16.92       13.47      3.33 o
  12   4   5      140.88      140.72     10.90 o
  13   4   5      128.88      127.11      9.44 o
  14   4   5       24.70       17.48      7.11 o
  15   4   5      115.30      121.21     13.13 o
  16   4   5        0.12        0.37      6.80 o
 -14   5   5       26.30       17.38      7.39 o
 -13   5   5       29.42       22.33      6.01 o
 -12   5   5       10.80       20.42      5.36 o
 -11   5   5       10.23       12.38      3.30 o
 -10   5   5       66.38       58.05      4.45 o
  -9   5   5      281.87      271.91      7.21 o
  -8   5   5        9.92       12.20      2.50 o
  -7   5   5      116.80      124.77      4.79 o
  -6   5   5      265.65      275.34      5.84 o
  -5   5   5      161.59      151.60      4.32 o
  -4   5   5      556.30      553.91      7.97 o
  -3   5   5      743.34      722.97      9.17 o
  -2   5   5      163.89      149.24      3.59 o
  -1   5   5       98.84      102.76      5.05 o
   0   5   5      111.31       96.37      5.70 o
   1   5   5       31.19       38.68      3.60 o
   2   5   5      976.83      907.42     20.00 o
   3   5   5        0.08       -5.13      2.57 o
   4   5   5      857.83      865.06     12.96 o
   5   5   5     1940.21     1894.48     22.19 o
   6   5   5      199.21      187.08      5.12 o
   7   5   5      218.53      204.31      5.58 o
   8   5   5        3.14        2.22      2.26 o
   9   5   5      351.29      332.23      8.33 o
  10   5   5      342.19      359.64      9.11 o
  11   5   5       42.87       46.27      5.03 o
  12   5   5       39.03       49.37      5.51 o
  13   5   5       93.03       84.63      8.29 o
  14   5   5       31.89       29.56      8.24 o
 -12   6   5       54.05       47.39      7.33 o
 -11   6   5        2.83        0.20      4.15 o
 -10   6   5       11.61       12.66      3.43 o
  -9   6   5       10.92        8.74      2.83 o
  -8   6   5       24.51       32.80      3.34 o
  -7   6   5      140.40      140.57      5.27 o
  -6   6   5      133.65      127.74      4.84 o
  -5   6   5       72.76       62.99      3.43 o
  -4   6   5       49.64       49.35      2.72 o
  -3   6   5      244.37      236.75      6.26 o
  -2   6   5      107.44       89.11      5.48 o
  -1   6   5      239.08      224.08      7.91 o
   0   6   5     1796.30     1838.51     34.83 o
   1   6   5     1693.88     1639.37     27.44 o
   2   6   5      630.50      643.02     14.27 o
   3   6   5       28.14       29.95      4.07 o
   4   6   5       86.96       81.83      5.82 o
   5   6   5      369.58      350.91      8.13 o
   6   6   5       18.26       16.13      2.34 o
   7   6   5       67.54       64.20      4.59 o
   8   6   5        7.39        1.12      2.39 o
   9   6   5       12.39       11.38      2.98 o
  10   6   5       69.96       66.72      5.68 o
  11   6   5       35.02       31.13      4.76 o
  12   6   5       54.02       69.37      9.03 o
  -9   7   5      123.67      132.94     14.36 o
  -8   7   5       52.62       69.72      5.17 o
  -7   7   5       87.75       79.94      4.90 o
  -6   7   5      197.28      195.08      6.62 o
  -5   7   5        7.67        3.72      2.38 o
  -4   7   5      215.17      243.99      7.49 o
  -3   7   5        1.31       -2.47      2.09 o
  -2   7   5      236.04      254.90     10.19 o
  -1   7   5       11.92        8.46      4.07 o
   0   7   5       17.03        9.98      4.88 o
   1   7   5       57.95       55.29      5.78 o
   2   7   5       11.66       14.69      4.50 o
   3   7   5      127.88      134.83      7.37 o
   4   7   5      539.51      518.98     20.93 o
   5   7   5       29.27       21.06      5.01 o
   6   7   5        0.02       -5.77      2.89 o
   7   7   5       20.19       18.68      4.15 o
   8   7   5        0.00        4.60      3.86 o
 -18   0   6       23.58       24.38      8.64 o
 -16   0   6        0.10       -1.12      5.91 o
 -14   0   6      199.58      185.01     14.10 o
 -12   0   6        0.95       -2.40      3.03 o
 -10   0   6     1802.87     1863.91     25.00 o
  -8   0   6     1294.99     1296.85     19.86 o
  -6   0   6      356.53      337.47      7.45 o
  -4   0   6    13980.51    13168.91    154.22 o
  -2   0   6     2136.43     2167.39     21.76 o
   0   0   6     5699.62     5426.55     59.30 o
   2   0   6      800.59      941.90     22.57 o
   4   0   6     5579.20     6303.34    127.44 o
   6   0   6      220.01      206.31      5.42 o
   8   0   6     1780.51     1825.53     26.30 o
  10   0   6      241.70      265.07      8.02 o
  12   0   6     2521.02     2618.55     49.76 o
  14   0   6        4.70       -0.86      5.46 o
  16   0   6       67.07       53.72      9.83 o
  18   0   6       17.54       11.85     14.80 o
 -18   1   6       58.49       46.42      7.04 o
 -17   1   6       47.70       49.44      6.94 o
 -16   1   6       28.85       22.18      5.27 o
 -15   1   6        3.56        5.05      4.71 o
 -14   1   6        2.72       -0.91      2.87 o
 -13   1   6       12.07        7.93      3.17 o
 -12   1   6      127.64      122.39      5.31 o
 -11   1   6      117.86      111.23      4.16 o
 -10   1   6     1306.37     1348.38     16.06 o
  -9   1   6       45.92       42.87      2.60 o
  -8   1   6       40.67       34.95      2.24 o
  -7   1   6       29.02       25.52      1.67 o
  -6   1   6       41.55       31.60      1.68 o
  -5   1   6     2475.98     2518.26     20.11 o
  -4   1   6      557.86      557.02      5.80 o
  -3   1   6     1026.80      938.94      8.10 o
  -2   1   6       99.29       73.39      1.71 o
  -1   1   6      154.64      135.90      2.14 o
   0   1   6      659.57      715.97      6.21 o
   1   1   6      643.06      693.42      6.49 o
   2   1   6      227.92      224.40      3.12 o
   3   1   6       64.28       55.97      2.05 o
   4   1   6     2468.07     2569.30     21.41 o
   5   1   6        0.12       -0.62      1.03 o
   6   1   6       36.48       31.02      1.72 o
   7   1   6      376.84      421.36      5.34 o
   8   1   6      578.54      601.26      7.36 o
   9   1   6        8.16        2.31      1.40 o
  10   1   6      164.95      165.86      6.19 o
  11   1   6       54.70       49.27      3.28 o
  12   1   6        5.84        9.17      2.90 o
  13   1   6      294.17      293.31     11.25 o
  14   1   6       46.65       44.45      5.88 o
  15   1   6       32.20       31.31      5.77 o
  16   1   6       14.66       13.68      5.20 o
  17   1   6      166.00      186.39     11.52 o
  18   1   6       53.12       54.13      7.62 o
 -18   2   6       13.70       28.31      7.33 o
 -17   2   6       28.99       20.12      6.56 o
 -16   2   6       48.54       48.31      6.51 o
 -15   2   6      479.08      502.66     23.54 o
 -14   2   6      119.96      126.55      7.13 o
 -13   2   6        2.32        4.35      3.15 o
 -12   2   6       12.14       22.30      5.21 o
 -11   2   6      120.32      125.61      4.43 o
 -10   2   6      272.20      291.33      5.87 o
  -9   2   6      114.31      111.06      3.81 o
  -8   2   6      296.10      307.67      5.29 o
  -7   2   6      988.03     1009.73     11.34 o
  -6   2   6      203.86      228.99      4.27 o
  -5   2   6       62.41       79.26      2.47 o
  -4   2   6     1810.53     1767.82     15.21 o
  -3   2   6      174.14      152.62      2.80 o
  -2   2   6     2402.83     2345.21     20.01 o
  -1   2   6      412.43      424.81      4.51 o
   0   2   6      364.37      336.95      4.13 o
   1   2   6     4260.37     4325.48     33.88 o
   2   2   6      672.65      691.75      6.72 o
   3   2   6       10.12       13.20      1.21 o
   4   2   6      544.95      563.97      6.39 o
   5   2   6      110.31      113.89      2.87 o
   6   2   6      583.97      600.87      6.74 o
   7   2   6      675.41      695.80      7.89 o
   8   2   6       11.75        4.83      1.42 o
   9   2   6      331.29      352.05      5.39 o
  10   2   6       54.51       45.08      2.62 o
  11   2   6       58.22       61.78      3.83 o
  12   2   6       13.20       11.71      3.26 o
  13   2   6       96.31       81.87      6.97 o
  14   2   6        3.44        3.82      4.33 o
  15   2   6       71.53       63.90      7.03 o
  16   2   6        0.68       -1.77      4.94 o
  17   2   6       51.28       54.42     12.95 o
 -17   3   6       55.36       45.70      9.85 o
 -16   3   6        1.01       -6.70      5.91 o
 -15   3   6        7.66        7.63      6.28 o
 -14   3   6        3.79       -2.59      4.42 o
 -13   3   6       41.78       39.17      4.79 o
 -12   3   6       52.57       51.21      4.26 o
 -11   3   6        6.44        2.99      2.46 o
 -10   3   6      244.37      260.21      6.88 o
  -9   3   6       13.54       13.97      2.30 o
  -8   3   6      699.40      742.23     10.71 o
  -7   3   6      711.64      668.28      8.58 o
  -6   3   6      174.20      162.89      3.61 o
  -5   3   6      160.29      160.75      3.28 o
  -4   3   6     2027.30     2057.66     16.79 o
  -3   3   6     2357.37     2299.06     23.37 o
  -2   3   6      402.95      435.55      5.03 o
  -1   3   6     4230.95     4383.23     32.95 o
   0   3   6      492.50      516.79      5.94 o
   1   3   6      401.47      462.70      5.58 o
   2   3   6     1409.87     1358.76     12.20 o
   3   3   6      142.90      145.34      2.85 o
   4   3   6     3266.98     3276.35     26.73 o
   5   3   6       21.36       18.23      1.60 o
   6   3   6      413.15      431.39      5.74 o
   7   3   6      187.65      190.37      3.94 o
   8   3   6      308.55      303.75      5.29 o
   9   3   6       58.02       49.31      2.64 o
  10   3   6       10.53        6.24      2.07 o
  11   3   6      227.63      223.35      7.00 o
  12   3   6       24.40       18.35      3.68 o
  13   3   6      809.48      779.90     22.15 o
  14   3   6        1.03       -2.23      5.38 o
  15   3   6        2.28        2.24      4.90 o
  16   3   6        1.44       -3.45      5.09 o
  17   3   6        0.65        7.79      7.32 o
 -16   4   6      220.50      204.06     33.89 o
 -15   4   6       13.93        6.17      6.65 o
 -14   4   6       53.62       40.50      8.48 o
 -13   4   6       47.80       35.06      6.27 o
 -12   4   6        0.49        4.13      4.20 o
 -11   4   6        2.87        3.18      2.81 o
 -10   4   6      118.47      119.67      5.82 o
  -9   4   6        2.01        2.38      2.46 o
  -8   4   6     2558.82     2637.49     28.55 o
  -7   4   6      463.53      445.05      7.19 o
  -6   4   6       17.76        8.65      1.56 o
  -5   4   6        0.43        0.28      1.27 o
  -4   4   6      534.31      535.58      6.86 o
  -3   4   6      352.24      324.15      4.82 o
  -2   4   6     1230.02     1226.97     14.24 o
  -1   4   6        3.88        5.12      1.11 o
   0   4   6        1.49       -0.33      1.23 o
   1   4   6      298.27      303.42      5.63 o
   2   4   6      109.24      110.28      3.36 o
   3   4   6      669.98      737.48      9.07 o
   4   4   6      235.36      214.72      4.08 o
   5   4   6      963.34      945.17     11.20 o
   6   4   6       81.22       65.95      3.13 o
   7   4   6        0.83       -2.38      1.81 o
   8   4   6       19.28       12.05      2.74 o
   9   4   6       30.44       16.51      2.49 o
  10   4   6      110.32      105.70      4.98 o
  11   4   6       53.30       63.90      5.14 o
  12   4   6        0.04       -0.43      3.31 o
  13   4   6       13.87        6.75      4.86 o
  14   4   6        3.96        9.07      9.22 o
  15   4   6        1.26       -2.54      5.78 o
 -14   5   6       79.40       75.12     10.74 o
 -13   5   6      112.08      113.30      9.49 o
 -12   5   6       77.03      106.18      9.01 o
 -11   5   6      192.66      215.73      7.95 o
 -10   5   6        3.28       -2.64      2.54 o
  -9   5   6       65.29       60.49      4.40 o
  -8   5   6        0.04        1.45      2.53 o
  -7   5   6      480.57      467.22      9.71 o
  -6   5   6        0.00       -0.27      1.73 o
  -5   5   6      307.45      324.27      7.19 o
  -4   5   6      221.52      207.47      4.72 o
  -3   5   6      432.27      426.13     10.22 o
  -2   5   6      129.24      115.44      3.81 o
  -1   5   6       15.87       20.88      3.01 o
   0   5   6       24.29       18.75      7.11 o
   1   5   6      293.46      270.25      8.40 o
   2   5   6      212.20      192.88      7.44 o
   3   5   6        0.14       -4.65      2.32 o
   4   5   6       26.80       30.59      2.85 o
   5   5   6        1.37       -0.47      1.79 o
   6   5   6        9.60       14.37      2.25 o
   7   5   6       18.42       18.81      2.53 o
   8   5   6        0.66       -0.57      2.16 o
   9   5   6      147.66      153.80      6.23 o
  10   5   6       13.28       16.20      3.83 o
  11   5   6       34.13       22.21      4.31 o
  12   5   6       43.18       35.92      5.17 o
  13   5   6       79.88       89.42      8.51 o
  14   5   6       74.29       93.10     18.44 o
 -12   6   6        3.86        7.03      5.57 o
 -11   6   6        2.55       -2.01      4.77 o
 -10   6   6        1.16        1.80      3.01 o
  -9   6   6      113.67      111.72      5.85 o
  -8   6   6       21.76       26.31      3.51 o
  -7   6   6      103.97       87.05      4.88 o
  -6   6   6      159.65      159.06      5.36 o
  -5   6   6       28.07       39.28      2.79 o
  -4   6   6       13.11       11.32      1.97 o
  -3   6   6       28.25       32.53      2.27 o
  -2   6   6       40.93       36.16      3.26 o
  -1   6   6      326.30      360.35     13.13 o
   0   6   6      282.97      277.67     10.84 o
   1   6   6      514.35      504.23     16.02 o
   2   6   6       10.01       13.48      3.60 o
   3   6   6       31.89       33.45      5.08 o
   4   6   6      589.15      585.66     14.22 o
   5   6   6      333.50      351.48      7.70 o
   6   6   6      228.90      235.18      6.02 o
   7   6   6       26.87       28.07      2.94 o
   8   6   6        0.92       -0.93      2.40 o
   9   6   6       28.09       31.75      4.05 o
  10   6   6       12.49       13.32      4.64 o
  11   6   6       56.62       54.06      5.53 o
  12   6   6       74.59       83.33     10.38 o
  -8   7   6        3.41        4.11      3.66 o
  -7   7   6       15.54       16.76      4.03 o
  -6   7   6      397.12      438.61     12.36 o
  -5   7   6        3.42        7.64      3.48 o
  -4   7   6      311.17      331.39      7.74 o
  -3   7   6      179.64      195.76      5.25 o
  -2   7   6       47.40       43.62      5.60 o
  -1   7   6       27.78       33.23      5.26 o
   0   7   6        0.91        2.65      3.86 o
   1   7   6        0.07        1.27      3.74 o
   2   7   6      153.41      159.22      9.56 o
   3   7   6        0.59       -6.05      3.03 o
   4   7   6      194.87      208.53      9.22 o
   5   7   6        0.18       -1.46      3.62 o
   6   7   6        3.29        9.70      3.48 o
   7   7   6        6.93        6.52      3.80 o
   8   7   6      286.47      319.49     20.00 o
 -17   0   7       17.38       10.64     11.80 o
 -15   0   7       25.42       37.98      8.15 o
 -13   0   7     1450.48     1449.17     39.57 o
 -11   0   7      327.97      356.13     11.02 o
  -9   0   7     5376.24     5294.79     66.78 o
  -7   0   7      480.76      445.66      8.44 o
  -5   0   7     2050.76     2060.51     27.58 o
  -3   0   7     7745.30     7812.77     92.84 o
  -1   0   7      573.32      594.15      7.57 o
   1   0   7      859.82      887.41     16.34 o
   3   0   7     2226.54     2425.99     63.41 o
   5   0   7     1627.05     1804.90     22.86 o
   7   0   7      679.69      775.03     12.49 o
   9   0   7       43.67       55.41      4.09 o
  11   0   7      447.73      460.42     21.47 o
  13   0   7       15.85       30.52      8.58 o
  15   0   7      199.27      208.14     38.82 o
  17   0   7      241.14      223.78     21.66 o
 -18   1   7        0.14       -8.40      4.66 o
 -17   1   7       13.41       16.65      5.41 o
 -16   1   7      101.00      108.93     10.34 o
 -15   1   7       97.54      103.48      8.11 o
 -14   1   7        0.13        1.20      3.83 o
 -13   1   7      224.59      223.40     10.43 o
 -12   1   7     1122.00     1139.80     21.33 o
 -11   1   7      312.76      283.83      7.05 o
 -10   1   7        1.41        1.03      1.84 o
  -9   1   7      845.38      894.41     11.76 o
  -8   1   7       47.41       46.06      2.58 o
  -7   1   7      541.52      573.70      7.43 o
  -6   1   7        1.22       -0.67      1.00 o
  -5   1   7     2069.83     2079.80     17.87 o
  -4   1   7     7277.33     7404.35     54.88 o
  -3   1   7      168.51      170.54      2.86 o
  -2   1   7     2677.03     2645.79     19.94 o
  -1   1   7     1274.57     1240.60     10.22 o
   0   1   7     1888.96     1877.43     14.15 o
   1   1   7     1255.83     1289.18     11.69 o
   2   1   7       72.17       99.10      2.57 o
   3   1   7     1137.20     1164.71     11.51 o
   4   1   7     1445.71     1520.04     14.46 o
   5   1   7     1642.85     1720.14     16.22 o
   6   1   7      243.78      277.83      4.80 o
   7   1   7     1356.69     1376.94     13.31 o
   8   1   7      225.79      265.59      4.29 o
   9   1   7      800.16      832.01      9.57 o
  10   1   7       90.57       92.65      3.65 o
  11   1   7     1368.60     1367.95     17.13 o
  12   1   7        1.42       -2.26      2.66 o
  13   1   7       80.77       71.24      8.49 o
  14   1   7        2.14        2.82      4.12 o
  15   1   7       86.64       58.52      6.94 o
  16   1   7       20.77       11.45      5.13 o
  17   1   7        8.80       -0.64      4.87 o
  18   1   7      204.00      201.13     22.13 o
 -18   2   7       14.22        6.70      6.21 o
 -17   2   7       37.15       45.81      6.77 o
 -16   2   7      347.99      391.46     14.46 o
 -15   2   7      423.66      470.93     15.32 o
 -14   2   7        8.72        8.84      3.64 o
 -13   2   7        0.11       -1.11      3.03 o
 -12   2   7       66.23       56.35      3.83 o
 -11   2   7       64.49       61.28      3.37 o
 -10   2   7      358.86      354.60      6.56 o
  -9   2   7      258.29      259.71      5.71 o
  -8   2   7        0.11       -2.76      1.38 o
  -7   2   7      674.58      717.70      9.01 o
  -6   2   7      774.34      696.60      8.50 o
  -5   2   7       14.28       33.09      1.78 o
  -4   2   7      560.48      578.55      6.70 o
  -3   2   7     1938.81     2052.23     17.29 o
  -2   2   7     4512.44     4550.18     35.75 o
  -1   2   7       31.79       42.60      1.68 o
   0   2   7      720.93      746.79      7.82 o
   1   2   7     1123.06     1149.94     11.07 o
   2   2   7      152.58      168.19      3.26 o
   3   2   7     1507.07     1591.67     14.16 o
   4   2   7      109.61      104.94      2.88 o
   5   2   7      709.04      710.78      7.89 o
   6   2   7     1476.61     1451.65     13.71 o
   7   2   7     1338.00     1403.44     13.46 o
   8   2   7      321.63      282.35      4.79 o
   9   2   7        3.96        3.51      1.43 o
  10   2   7        0.56       -2.24      1.53 o
  11   2   7       32.23       27.71      3.05 o
  12   2   7      226.90      216.96      9.35 o
  13   2   7      148.72      140.40      8.88 o
  14   2   7     1281.77     1306.26     27.31 o
  15   2   7      291.90      307.69     15.10 o
  16   2   7       15.71        7.87      5.59 o
  17   2   7        0.49        0.43      5.46 o
 -17   3   7       47.62       55.61     10.46 o
 -16   3   7       46.93       34.93      8.64 o
 -15   3   7        2.72       -3.25      5.30 o
 -14   3   7      166.29      161.01      9.15 o
 -13   3   7      201.89      230.94      9.81 o
 -12   3   7      773.98      804.94     18.12 o
 -11   3   7      961.62     1009.02     14.56 o
 -10   3   7       37.49       37.41      3.07 o
  -9   3   7       50.73       56.64      3.39 o
  -8   3   7      175.24      196.87      4.99 o
  -7   3   7     1122.98     1060.92     12.05 o
  -6   3   7      119.09      111.65      3.44 o
  -5   3   7      191.49      184.20      3.75 o
  -4   3   7      339.19      299.80      4.20 o
  -3   3   7       32.69       25.25      1.52 o
  -2   3   7      304.78      281.84      4.58 o
  -1   3   7      993.03     1095.33      9.78 o
   0   3   7        0.01       -4.08      2.04 o
   1   3   7     4763.44     4994.81     40.96 o
   2   3   7        5.49        0.67      1.15 o
   3   3   7      172.41      177.61      3.77 o
   4   3   7        0.25        1.19      1.11 o
   5   3   7      106.09       85.58      2.86 o
   6   3   7      469.17      493.63      6.67 o
   7   3   7      117.59      121.02      3.43 o
   8   3   7      469.25      494.58      7.10 o
   9   3   7      405.86      394.16      6.40 o
  10   3   7        3.09       -0.65      1.98 o
  11   3   7       51.84       39.36      4.81 o
  12   3   7      140.39      146.06      7.56 o
  13   3   7        0.67        0.16      4.39 o
  14   3   7        4.29        8.15      4.79 o
  15   3   7       11.92       12.13      5.68 o
  16   3   7       40.09       37.16     12.88 o
 -16   4   7       89.04       68.95     10.92 o
 -15   4   7       94.47       82.56     11.37 o
 -14   4   7       61.40       48.56      8.91 o
 -13   4   7       13.88       12.74      5.01 o
 -12   4   7        0.08        2.60      4.20 o
 -11   4   7      122.44      111.25      5.93 o
 -10   4   7      127.10      128.66      6.14 o
  -9   4   7       51.77       51.97      4.05 o
  -8   4   7      408.61      398.16      8.13 o
  -7   4   7       63.93       63.67      3.10 o
  -6   4   7       16.07       12.23      1.79 o
  -5   4   7      718.50      696.20      8.18 o
  -4   4   7        8.01        1.92      1.29 o
  -3   4   7      108.07       91.66      2.85 o
  -2   4   7      451.16      398.92      6.06 o
  -1   4   7      352.35      343.69      4.75 o
   0   4   7      335.22      352.81      5.89 o
   1   4   7      466.11      481.56      7.23 o
   2   4   7       74.95       65.35      2.95 o
   3   4   7        1.12       -0.52      1.27 o
   4   4   7       65.91       58.86      2.63 o
   5   4   7      401.73      337.49      5.93 o
   6   4   7      120.29      119.83      4.72 o
   7   4   7       85.85       83.34      3.76 o
   8   4   7       19.31       16.39      2.50 o
   9   4   7        0.04        4.20      2.17 o
  10   4   7      299.59      281.69      8.82 o
  11   4   7      316.22      310.49      9.58 o
  12   4   7       11.23        5.83      3.84 o
  13   4   7        2.62        7.20      5.44 o
  14   4   7       88.17       74.59     14.58 o
  15   4   7        9.36        8.41      6.89 o
 -14   5   7        1.40       -0.29      6.47 o
 -13   5   7        0.22        7.06      5.19 o
 -12   5   7        0.38        2.83      4.59 o
 -11   5   7        5.01        4.31      3.58 o
 -10   5   7       17.36       17.82      3.90 o
  -9   5   7        0.00       -1.47      2.45 o
  -8   5   7       41.23       42.19      3.78 o
  -7   5   7       84.38       86.15      4.29 o
  -6   5   7        0.91        0.74      1.96 o
  -5   5   7        7.06        7.19      1.98 o
  -4   5   7     2091.89     2108.32     24.53 o
  -3   5   7       32.91       22.89      2.31 o
  -2   5   7        9.42        5.02      1.64 o
  -1   5   7      492.57      491.93      8.60 o
   0   5   7      962.60      989.64     21.77 o
   1   5   7      546.04      596.12     15.64 o
   2   5   7      291.85      271.44      8.77 o
   3   5   7       13.03       10.05      2.75 o
   4   5   7       17.57       16.94      2.24 o
   5   5   7      266.93      257.29      5.91 o
   6   5   7        5.90        2.29      2.71 o
   7   5   7       40.83       39.63      3.21 o
   8   5   7      115.60      106.40      4.75 o
   9   5   7      253.08      243.67      8.13 o
  10   5   7      128.59      154.81      7.95 o
  11   5   7        5.31        4.93      3.90 o
  12   5   7       23.29       26.39      7.13 o
  13   5   7       77.51       68.89      7.93 o
  14   5   7      578.09      674.73     27.09 o
 -12   6   7        9.16        2.61      5.67 o
 -11   6   7        0.00       -0.75      4.76 o
 -10   6   7       14.11        8.97      3.81 o
  -9   6   7        0.01       -3.19      2.76 o
  -8   6   7       15.15        6.63      2.93 o
  -7   6   7        2.18        4.97      2.64 o
  -6   6   7        1.19        0.46      2.19 o
  -5   6   7       30.16       28.60      2.92 o
  -4   6   7        5.49        2.62      2.13 o
  -3   6   7       89.15      107.08      4.05 o
  -2   6   7       38.24       31.31      4.16 o
  -1   6   7      363.61      392.74     12.77 o
   0   6   7       20.08       18.80      4.38 o
   1   6   7       49.70       49.26      8.98 o
   2   6   7      249.33      264.20      9.17 o
   3   6   7      107.65      103.19      6.75 o
   4   6   7       16.70       13.89      3.16 o
   5   6   7      132.87      138.05      4.65 o
   6   6   7       96.29       77.60      3.89 o
   7   6   7       19.54       18.76      2.82 o
   8   6   7      115.58      103.56      4.82 o
   9   6   7       75.46       89.53      6.00 o
  10   6   7      283.78      335.37     10.89 o
  11   6   7        9.86        8.92      4.11 o
  -8   7   7       55.45       60.91      5.77 o
  -7   7   7       13.10        9.58      3.82 o
  -6   7   7      114.17       98.27      9.31 o
  -5   7   7       12.77        3.37      3.71 o
  -4   7   7        1.81        0.91      2.89 o
  -3   7   7      192.01      201.14     10.85 o
  -2   7   7        0.41        3.36      4.26 o
  -1   7   7        0.30       -4.05      3.82 o
   0   7   7        8.46        2.43      4.20 o
   1   7   7        6.15        0.59      4.34 o
   2   7   7       80.95       62.86      6.93 o
   3   7   7       17.15       18.96      5.27 o
   4   7   7        0.73       -1.15      4.21 o
   5   7   7      163.56      153.75     11.39 o
   6   7   7        0.18        4.94      3.23 o
   7   7   7       16.99       14.25      4.14 o
   8   7   7       15.21       10.61      9.22 o
 -18   0   8       18.85       25.75     10.29 o
 -16   0   8      122.76       98.77     12.26 o
 -14   0   8      667.94      661.21     42.89 o
 -12   0   8      507.09      544.13     32.60 o
 -10   0   8      320.78      347.90     10.11 o
  -8   0   8     2270.67     2348.09     29.64 o
  -6   0   8     5343.15     5338.81     65.87 o
  -4   0   8      250.18      266.99      6.57 o
  -2   0   8     4355.82     4528.87     55.36 o
   0   0   8     2997.08     2973.58     37.44 o
   2   0   8     1791.05     1879.03     31.90 o
   4   0   8      590.84      786.27     19.21 o
   6   0   8     2770.77     2900.14     35.00 o
   8   0   8      495.68      518.34     11.00 o
  10   0   8       16.72       11.49      3.40 o
  12   0   8        6.39        5.36      7.72 o
  14   0   8      369.42      392.24     19.71 o
  16   0   8       30.27       21.72      8.12 o
  18   0   8       29.04       55.72     11.37 o
 -18   1   8      199.99      202.30     14.88 o
 -17   1   8      134.44      118.19      9.52 o
 -16   1   8        0.46       -1.15      5.32 o
 -15   1   8        5.28        6.53      4.48 o
 -14   1   8      365.08      357.46     22.24 o
 -13   1   8       68.26       55.08      7.12 o
 -12   1   8       16.06       11.30      3.56 o
 -11   1   8      836.67      875.20     13.24 o
 -10   1   8       35.14       30.81      2.68 o
  -9   1   8       12.96       13.80      2.08 o
  -8   1   8      416.81      402.67      6.58 o
  -7   1   8     5286.30     5367.98     47.23 o
  -6   1   8      572.25      563.03      7.12 o
  -5   1   8      159.92      146.63      3.36 o
  -4   1   8     1303.33     1313.35     12.13 o
  -3   1   8      138.24      128.12      2.70 o
  -2   1   8     1575.55     1602.67     13.45 o
  -1   1   8      259.27      246.11      3.53 o
   0   1   8      456.83      428.77      5.21 o
   1   1   8      675.22      678.40      7.92 o
   2   1   8     3509.04     3676.71     31.07 o
   3   1   8      295.36      288.71      4.63 o
   4   1   8      220.09      200.37      4.15 o
   5   1   8     1035.85     1101.43     11.60 o
   6   1   8      960.89      957.20     10.71 o
   7   1   8     1096.35     1136.90     12.40 o
   8   1   8       26.29       26.56      1.77 o
   9   1   8       31.63       28.14      1.80 o
  10   1   8      121.92      133.86      5.58 o
  11   1   8      172.75      160.14      5.61 o
  12   1   8      152.74      152.61      7.95 o
  13   1   8      306.10      312.48     12.00 o
  14   1   8      384.63      398.40     17.03 o
  15   1   8        0.83        2.28      4.35 o
  16   1   8      569.96      581.61     17.97 o
  17   1   8       74.98       76.60      8.86 o
 -17   2   8       66.15       61.35      7.49 o
 -16   2   8        4.43        1.43      4.81 o
 -15   2   8       82.94       75.33      9.91 o
 -14   2   8        4.75       11.60      3.66 o
 -13   2   8     1120.28     1196.99     21.63 o
 -12   2   8      231.57      257.97     10.84 o
 -11   2   8      638.97      643.29     10.16 o
 -10   2   8      321.04      331.26      6.94 o
  -9   2   8        5.00        4.32      1.71 o
  -8   2   8        5.38        4.73      1.61 o
  -7   2   8     2972.50     3072.81     28.61 o
  -6   2   8     1194.45     1201.42     12.98 o
  -5   2   8       32.87       40.57      2.11 o
  -4   2   8        0.06       -1.98      0.99 o
  -3   2   8      730.56      822.37      8.90 o
  -2   2   8       38.23       50.43      1.98 o
  -1   2   8        1.40       -0.54      0.91 o
   0   2   8        3.88       -0.47      0.96 o
   1   2   8       99.53       96.12      3.25 o
   2   2   8       26.02       28.08      1.84 o
   3   2   8        3.09        1.38      1.16 o
   4   2   8        0.10       -2.11      1.29 o
   5   2   8      335.46      316.41      5.17 o
   6   2   8      106.22       92.41      3.31 o
   7   2   8        5.13        1.91      1.37 o
   8   2   8       57.45       68.31      2.74 o
   9   2   8     1017.60     1077.34     12.17 o
  10   2   8       62.03       65.62      3.02 o
  11   2   8        0.00        0.66      2.32 o
  12   2   8        0.00       -0.85      2.67 o
  13   2   8       57.21       43.98      5.99 o
  14   2   8       27.52       35.54      5.89 o
  15   2   8       29.11       25.07      6.59 o
  16   2   8       24.92       16.55     10.35 o
  17   2   8       26.37       29.93      7.08 o
 -17   3   8        3.15        0.13      6.65 o
 -16   3   8        5.86        4.64      6.82 o
 -15   3   8       70.40       70.70     11.58 o
 -14   3   8       30.68       36.94      6.48 o
 -13   3   8        2.38        1.31      3.23 o
 -12   3   8      492.07      531.80     13.04 o
 -11   3   8       67.70       58.12      4.72 o
 -10   3   8      101.30       93.93      4.47 o
  -9   3   8      133.01      117.39      4.43 o
  -8   3   8       31.08       23.73      2.46 o
  -7   3   8      561.36      563.87      7.99 o
  -6   3   8      286.11      292.92      5.24 o
  -5   3   8       33.03       30.97      2.05 o
  -4   3   8      103.04      104.10      2.85 o
  -3   3   8        3.53        2.70      1.12 o
  -2   3   8     1570.31     1560.18     13.95 o
  -1   3   8     1238.72     1323.13     11.71 o
   0   3   8     1994.55     2011.12     18.11 o
   1   3   8        0.04       -2.55      1.28 o
   2   3   8        7.56        4.78      1.37 o
   3   3   8        7.28        4.22      1.17 o
   4   3   8      511.33      471.45      6.65 o
   5   3   8      123.60      144.29      3.43 o
   6   3   8        1.54        1.16      1.35 o
   7   3   8        6.05        0.61      1.48 o
   8   3   8      163.17      148.90      4.42 o
   9   3   8       14.50        7.49      1.94 o
  10   3   8      189.73      159.47      5.36 o
  11   3   8       79.17       79.57      5.63 o
  12   3   8        0.90        4.86      3.35 o
  13   3   8        4.54        8.35      4.92 o
  14   3   8      225.26      245.48     14.19 o
  15   3   8       45.13       20.80      6.34 o
  16   3   8        8.60        2.74      5.47 o
 -15   4   8       42.06       33.19      8.61 o
 -14   4   8        0.45        1.72      5.86 o
 -13   4   8        0.01       -1.38      6.14 o
 -12   4   8       23.52       25.72      5.59 o
 -11   4   8        0.44        1.31      3.71 o
 -10   4   8      860.97      913.32     15.93 o
  -9   4   8      176.10      161.24      9.43 o
  -8   4   8      451.07      434.02      8.21 o
  -7   4   8       12.74        6.23      2.03 o
  -6   4   8      186.65      177.63      4.49 o
  -5   4   8      764.09      775.05      9.93 o
  -4   4   8      522.08      500.39      7.33 o
  -3   4   8      118.61      128.73      3.41 o
  -2   4   8      146.42      135.02      3.40 o
  -1   4   8      358.58      343.89      5.21 o
   0   4   8      856.12      866.88      9.65 o
   1   4   8      118.60      123.51      3.65 o
   2   4   8      142.00      152.02      3.99 o
   3   4   8      114.38      100.87      3.34 o
   4   4   8      822.85      844.02     10.53 o
   5   4   8      173.59      148.22      4.56 o
   6   4   8      574.36      563.92      9.00 o
   7   4   8       45.92       37.03      2.89 o
   8   4   8        3.19       -0.29      1.98 o
   9   4   8       14.40       16.50      2.61 o
  10   4   8        0.02       -1.46      2.38 o
  11   4   8       29.72       31.48      4.23 o
  12   4   8        4.92        3.38      5.35 o
  13   4   8      218.70      256.50     22.30 o
  14   4   8        7.54       16.17      8.36 o
  15   4   8       55.93       29.23     16.73 o
 -14   5   8        0.64       -0.95      6.28 o
 -13   5   8        0.17        1.32      4.84 o
 -12   5   8       29.04       21.84      5.86 o
 -11   5   8      110.94      110.51      9.23 o
 -10   5   8       44.20       30.78      3.86 o
  -9   5   8        1.92        7.10      2.87 o
  -8   5   8      201.38      217.79      7.09 o
  -7   5   8       63.24       59.26      3.98 o
  -6   5   8       61.68       66.46      3.78 o
  -5   5   8        0.81        0.25      1.88 o
  -4   5   8        5.81        4.43      1.88 o
  -3   5   8      277.71      253.49      6.23 o
  -2   5   8      100.93       92.28      3.54 o
  -1   5   8       12.04        7.88      1.75 o
   0   5   8       33.96       30.83      2.87 o
   1   5   8      332.08      327.23      9.06 o
   2   5   8      318.35      316.81      8.04 o
   3   5   8      135.97      137.05      4.35 o
   4   5   8      270.97      275.36      6.15 o
   5   5   8       43.80       59.81      3.99 o
   6   5   8      121.28      123.15      4.77 o
   7   5   8        0.76        0.16      2.11 o
   8   5   8      116.05      100.81      4.87 o
   9   5   8        9.06       12.26      3.31 o
  10   5   8       56.04       52.11      5.28 o
  11   5   8       86.91       87.38      6.69 o
  12   5   8      140.70      163.23     12.29 o
  13   5   8       66.60       32.84     16.51 o
 -11   6   8        0.92       -7.25      4.67 o
 -10   6   8       89.70       94.52      6.62 o
  -9   6   8       97.15      106.18      6.00 o
  -8   6   8       66.36       65.22      4.74 o
  -7   6   8        9.78        6.69      2.64 o
  -6   6   8        0.37       -1.45      2.26 o
  -5   6   8       12.59       12.29      2.51 o
  -4   6   8      327.19      366.32      8.15 o
  -3   6   8      270.08      257.48      5.99 o
  -2   6   8       45.53       35.36      3.46 o
  -1   6   8      145.72      133.82      6.02 o
   0   6   8      156.41      167.73      9.32 o
   1   6   8      211.32      204.12     10.27 o
   2   6   8       39.96       31.35      5.29 o
   3   6   8      460.99      449.92     10.29 o
   4   6   8       19.13       20.68      2.74 o
   5   6   8        0.11       -3.34      1.98 o
   6   6   8       38.40       46.65      4.27 o
   7   6   8        6.20        2.16      2.34 o
   8   6   8      217.40      227.25      7.83 o
   9   6   8       88.51       85.90      6.10 o
  10   6   8       25.36       29.35      4.79 o
  11   6   8        5.44        7.84      4.27 o
  -8   7   8        2.70       -5.79      5.46 o
  -7   7   8       40.85       47.75      5.22 o
  -6   7   8       90.58       90.14      6.59 o
  -5   7   8      266.15      304.04     10.24 o
  -4   7   8       27.05       24.16      3.75 o
  -3   7   8       16.28       21.26      3.50 o
  -2   7   8        0.90        2.01      3.01 o
  -1   7   8       25.30       14.42      4.90 o
   0   7   8       29.03       21.76      5.40 o
   1   7   8        0.30       -0.96      4.25 o
   2   7   8        6.50        5.11      4.73 o
   3   7   8       34.14       31.46      6.07 o
   4   7   8      150.48      150.14      8.56 o
   5   7   8       34.28       37.72      5.11 o
   6   7   8      423.10      465.02     11.72 o
   7   7   8       32.75       39.88      7.58 o
 -17   0   9        3.88        3.88      7.08 o
 -15   0   9      209.41      227.35     16.91 o
 -13   0   9      108.55      100.57     10.76 o
 -11   0   9     1078.33     1135.18     22.51 o
  -9   0   9      229.13      216.51      7.13 o
  -7   0   9     3464.55     3177.44     61.18 o
  -5   0   9      322.20      342.13     10.27 o
  -3   0   9      108.65      121.37      4.03 o
  -1   0   9     2750.69     2924.03     31.58 o
   1   0   9     5141.33     5657.13     76.93 o
   3   0   9     2540.82     2629.99     43.28 o
   5   0   9      138.81      171.91      5.80 o
   7   0   9        1.07        0.37      1.89 o
   9   0   9     1424.41     1592.87     27.95 o
  11   0   9       98.87      102.67      8.50 o
  13   0   9      263.45      292.17     16.94 o
  15   0   9      435.58      403.74     24.88 o
  17   0   9      403.27      427.77     22.89 o
 -18   1   9        0.00        2.60      5.05 o
 -17   1   9       35.64       37.11      6.61 o
 -16   1   9       57.52       57.96      7.12 o
 -15   1   9      222.49      227.57     12.05 o
 -14   1   9       46.38       57.12      7.00 o
 -13   1   9       32.72       25.57      4.78 o
 -12   1   9        1.86        4.11      3.70 o
 -11   1   9      344.95      333.90      8.34 o
 -10   1   9      130.42      121.06      4.87 o
  -9   1   9      541.05      554.85      8.36 o
  -8   1   9      520.39      520.74      7.81 o
  -7   1   9        6.36        0.11      1.39 o
  -6   1   9     1662.19     1675.63     16.23 o
  -5   1   9      197.11      240.95      4.33 o
  -4   1   9     2206.64     2024.84     18.48 o
  -3   1   9      224.42      247.52      4.15 o
  -2   1   9     1073.55     1109.16     10.61 o
  -1   1   9      531.79      543.09      6.36 o
   0   1   9     4590.53     4957.78     41.03 o
   1   1   9     8838.55     9301.89     74.83 o
   2   1   9      385.23      344.78      5.19 o
   3   1   9     4257.37     4396.55     38.94 o
   4   1   9      477.68      551.01      7.55 o
   5   1   9     1922.06     2093.76     20.63 o
   6   1   9     5754.03     6189.67     51.70 o
   7   1   9        0.07       -0.77      1.48 o
   8   1   9      610.43      624.48      8.60 o
   9   1   9        8.75        8.03      1.50 o
  10   1   9       64.89       65.50      3.24 o
  11   1   9      148.31      142.32      5.73 o
  12   1   9      192.24      181.03      9.91 o
  13   1   9      114.14      104.12      8.14 o
  14   1   9       43.05       52.69      6.62 o
  15   1   9      173.21      156.37     12.82 o
  16   1   9      157.01      152.68     12.57 o
  17   1   9       94.04       90.79     11.54 o
 -17   2   9       51.65       59.32     10.14 o
 -16   2   9       92.03       93.58      8.55 o
 -15   2   9       12.65       12.99      4.98 o
 -14   2   9        3.90        7.18      4.19 o
 -13   2   9      389.50      444.34     14.29 o
 -12   2   9       33.03       26.82      4.14 o
 -11   2   9       26.00       30.91      3.18 o
 -10   2   9      653.93      658.45     10.21 o
  -9   2   9       83.72       87.21      3.66 o
  -8   2   9       90.39       78.44      3.34 o
  -7   2   9      341.10      340.62      6.82 o
  -6   2   9      222.40      214.25      4.61 o
  -5   2   9       71.23       55.12      2.56 o
  -4   2   9      411.29      400.42      5.90 o
  -3   2   9      637.55      712.46      8.48 o
  -2   2   9        0.91       -2.23      1.11 o
  -1   2   9     1982.83     2017.18     17.50 o
   0   2   9      663.01      667.47      7.65 o
   1   2   9      254.17      278.33      4.93 o
   2   2   9      465.60      496.71      6.79 o
   3   2   9     2180.90     2312.59     20.97 o
   4   2   9      131.64      118.02      3.58 o
   5   2   9      145.03      145.02      3.91 o
   6   2   9      141.32      135.61      3.92 o
   7   2   9       51.75       40.38      2.34 o
   8   2   9        1.01       -0.08      1.49 o
   9   2   9      225.32      206.37      5.12 o
  10   2   9      389.35      394.03      6.85 o
  11   2   9      219.52      218.47      7.86 o
  12   2   9      486.94      522.00     21.17 o
  13   2   9      155.63      138.13     11.14 o
  14   2   9        0.11       -5.17      3.99 o
  15   2   9        3.55       -0.16      5.15 o
  16   2   9      485.87      517.46     19.86 o
  17   2   9       48.30       42.42      8.12 o
 -16   3   9        0.38       -3.88      6.47 o
 -15   3   9        6.82        2.84      6.17 o
 -14   3   9        0.48        0.29      4.26 o
 -13   3   9       29.12       33.38      4.81 o
 -12   3   9       25.04       19.41      4.39 o
 -11   3   9      128.40      125.75      6.32 o
 -10   3   9      664.55      686.10     17.69 o
  -9   3   9      139.54      134.89      4.73 o
  -8   3   9       82.98       86.53      3.76 o
  -7   3   9     3105.32     3170.98     29.79 o
  -6   3   9      153.04      129.93      3.91 o
  -5   3   9        0.38       -0.50      1.30 o
  -4   3   9     4052.68     4089.93     34.74 o
  -3   3   9      310.77      309.64      4.63 o
  -2   3   9      156.11      159.37      4.02 o
  -1   3   9      431.76      428.07      5.56 o
   0   3   9      232.61      306.46      4.43 o
   1   3   9      110.86      131.38      3.15 o
   2   3   9      785.73      767.84      8.60 o
   3   3   9       41.22       37.73      2.14 o
   4   3   9      335.88      348.93      5.19 o
   5   3   9      102.51       99.06      3.13 o
   6   3   9      246.21      248.74      4.89 o
   7   3   9      304.36      314.22      5.89 o
   8   3   9      853.94      789.01     11.25 o
   9   3   9        6.61        5.23      2.00 o
  10   3   9      622.69      622.35     11.97 o
  11   3   9        0.00       -0.55      3.00 o
  12   3   9       53.19       56.82      6.17 o
  13   3   9      644.79      692.95     21.34 o
  14   3   9        0.26        0.52      4.79 o
  15   3   9       75.98       74.76      8.86 o
  16   3   9       97.70       94.90     12.56 o
 -15   4   9        6.28        0.97      6.52 o
 -14   4   9       22.68       20.24      6.00 o
 -13   4   9        1.38        1.72      5.36 o
 -12   4   9       12.92        8.79      4.78 o
 -11   4   9        8.99        0.35      3.58 o
 -10   4   9       76.51       76.59      5.07 o
  -9   4   9       79.82       87.55      4.68 o
  -8   4   9      306.34      293.84      7.19 o
  -7   4   9      424.89      379.83      7.46 o
  -6   4   9        1.24       -0.48      1.73 o
  -5   4   9      104.72      103.44      3.63 o
  -4   4   9      537.12      546.20      8.47 o
  -3   4   9       26.60       31.24      2.16 o
  -2   4   9       26.47       18.86      1.75 o
  -1   4   9        2.36       -0.48      1.35 o
   0   4   9        8.88        7.72      1.72 o
   1   4   9      431.21      482.78      8.12 o
   2   4   9      122.94      113.76      3.64 o
   3   4   9      370.40      352.38      6.20 o
   4   4   9     1207.73     1187.76     14.78 o
   5   4   9       61.96       42.12      2.96 o
   6   4   9      588.37      546.22      9.04 o
   7   4   9      245.94      227.09      5.92 o
   8   4   9      970.60      910.66     13.15 o
   9   4   9       38.04       31.61      3.31 o
  10   4   9        3.58        3.87      2.74 o
  11   4   9       84.98       75.25      9.09 o
  12   4   9      111.46       96.56     15.48 o
  13   4   9      221.04      243.41     39.89 o
  14   4   9       32.61       21.78      7.73 o
  15   4   9       29.29       15.70      8.12 o
 -13   5   9       14.76       12.93      5.75 o
 -12   5   9        1.42       -7.04      4.36 o
 -11   5   9       80.28       82.81      8.33 o
 -10   5   9       16.13       13.35      3.93 o
  -9   5   9       43.81       30.10      3.80 o
  -8   5   9      128.38      118.50      5.34 o
  -7   5   9      229.01      224.79      8.43 o
  -6   5   9       22.91       38.90      3.23 o
  -5   5   9       11.74       15.64      2.52 o
  -4   5   9      152.05      129.80      5.41 o
  -3   5   9        7.25        7.97      1.96 o
  -2   5   9       88.47       69.66      3.64 o
  -1   5   9      276.20      261.28      5.77 o
   0   5   9      262.22      263.05      6.12 o
   1   5   9       18.97       19.24      3.12 o
   2   5   9        4.99        2.62      2.35 o
   3   5   9      262.92      268.32      6.15 o
   4   5   9      162.57      151.78      4.94 o
   5   5   9        0.25        3.12      2.09 o
   6   5   9     1498.66     1549.54     20.22 o
   7   5   9        0.66       -0.62      2.25 o
   8   5   9       67.48       85.19      4.66 o
   9   5   9        1.54       -2.44      2.72 o
  10   5   9       72.53       85.31      6.49 o
  11   5   9       20.23       14.37      4.71 o
  12   5   9        3.21        0.43      4.82 o
  13   5   9       40.40       52.42      9.69 o
 -11   6   9      105.86       95.32      9.14 o
 -10   6   9        4.25        1.95      4.15 o
  -9   6   9       37.28       40.31      4.98 o
  -8   6   9       33.78       29.36      3.79 o
  -7   6   9       24.56       17.33      3.06 o
  -6   6   9        1.86       -0.31      2.35 o
  -5   6   9      318.27      357.63      7.94 o
  -4   6   9        5.11        1.22      2.29 o
  -3   6   9        0.75       -2.41      1.92 o
  -2   6   9       13.62        7.29      2.10 o
  -1   6   9       23.42       20.98      2.91 o
   0   6   9       14.21       20.99      2.76 o
   1   6   9        2.31        4.90      2.81 o
   2   6   9       25.05        9.36      4.52 o
   3   6   9       17.43       15.56      2.84 o
   4   6   9       87.53       85.46      5.28 o
   5   6   9       12.34       17.14      3.15 o
   6   6   9      377.83      390.31      8.35 o
   7   6   9       10.95       11.94      2.89 o
   8   6   9        6.71        8.41      3.30 o
   9   6   9      176.78      197.75      8.88 o
  10   6   9      391.25      420.77     16.34 o
  11   6   9       29.49       20.54      7.21 o
  -7   7   9       76.63       62.48      6.01 o
  -6   7   9        4.22       10.53      3.71 o
  -5   7   9        5.99        0.72      3.49 o
  -4   7   9       19.38       21.52      4.07 o
  -3   7   9       17.38       15.45      3.78 o
  -2   7   9       45.97       48.29      6.75 o
  -1   7   9       26.56       31.38      4.40 o
   0   7   9      145.93      153.74     10.06 o
   1   7   9       27.03       24.03      5.59 o
   2   7   9        3.40        3.00      4.98 o
   3   7   9       99.65       89.60      8.60 o
   4   7   9       67.26       80.40      5.84 o
   5   7   9       56.44       60.06      6.43 o
   6   7   9      250.34      285.05     10.63 o
   7   7   9        6.31        2.49      4.84 o
 -18   0  10      100.72      147.12     21.02 o
 -16   0  10      242.18      241.52     17.89 o
 -14   0  10      349.27      363.09     34.74 o
 -12   0  10       11.64       14.21      7.94 o
 -10   0  10       13.56       17.87      3.83 o
  -8   0  10      339.15      353.71      8.14 o
  -6   0  10     1062.63     1112.25     17.70 o
  -4   0  10     1782.63     1870.37     35.74 o
  -2   0  10     2124.93     2425.41     29.17 o
   0   0  10      972.63     1150.15     17.24 o
   2   0  10     5507.61     6640.08     80.98 o
   4   0  10     5914.35     6960.92    152.30 o
   6   0  10     1284.24     1292.12     35.75 o
   8   0  10     3293.56     3501.46     47.13 o
  10   0  10      111.34      103.58      8.32 o
  12   0  10        1.51       11.54      6.01 o
  14   0  10       18.89       14.30      7.26 o
  16   0  10      273.81      279.15     27.24 o
 -17   1  10      153.12      146.52     10.60 o
 -16   1  10       11.55        9.47      5.06 o
 -15   1  10       16.69        5.49      4.51 o
 -14   1  10      200.39      207.11     11.01 o
 -13   1  10       72.90       64.79      6.64 o
 -12   1  10      327.22      353.56     15.23 o
 -11   1  10        8.90        2.22      1.87 o
 -10   1  10       17.74       13.97      2.76 o
  -9   1  10      292.05      301.01      6.43 o
  -8   1  10       56.56       45.70      2.55 o
  -7   1  10        1.27       -2.53      1.27 o
  -6   1  10        0.83       -3.11      1.55 o
  -5   1  10      628.36      615.17      7.72 o
  -4   1  10      195.98      227.26      4.22 o
  -3   1  10      141.56      120.69      3.13 o
  -2   1  10     1314.73     1355.52     13.32 o
  -1   1  10       36.41       38.12      1.99 o
   0   1  10      382.62      309.23      5.14 o
   1   1  10      957.78     1110.72     12.72 o
   2   1  10      676.15      730.73      8.97 o
   3   1  10      690.90      652.03      8.88 o
   4   1  10     1007.30     1102.01     12.50 o
   5   1  10      962.86     1127.33     12.94 o
   6   1  10       94.75      115.52      3.95 o
   7   1  10       10.32        2.89      1.56 o
   8   1  10      649.55      710.02      9.48 o
   9   1  10      163.53      166.92      5.48 o
  10   1  10      483.47      503.49      8.30 o
  11   1  10       41.35       46.96      4.38 o
  12   1  10      606.98      670.46     17.68 o
  13   1  10      438.57      464.73     15.09 o
  14   1  10        0.76       -4.70      4.00 o
  15   1  10        1.33        1.99      4.66 o
  16   1  10        0.01        1.36      4.94 o
  17   1  10        9.88        7.14      6.25 o
 -17   2  10       37.27       49.93      8.24 o
 -16   2  10       18.16       15.86      5.54 o
 -15   2  10        0.10       -1.91      4.22 o
 -14   2  10       13.89        8.68      3.93 o
 -13   2  10       19.69       19.10      4.11 o
 -12   2  10       56.02       57.42      6.09 o
 -11   2  10       25.54       23.77      4.02 o
 -10   2  10        1.53       -2.35      2.03 o
  -9   2  10     1586.91     1634.73     17.89 o
  -8   2  10       23.84       32.60      2.76 o
  -7   2  10       76.28       71.24      3.18 o
  -6   2  10      202.60      201.62      4.59 o
  -5   2  10     1102.49     1123.47     12.49 o
  -4   2  10     1380.58     1482.39     15.22 o
  -3   2  10      177.62      158.81      3.76 o
  -2   2  10      566.60      573.44      7.48 o
  -1   2  10      256.07      258.89      4.30 o
   0   2  10       41.91       53.97      2.32 o
   1   2  10       67.22       58.32      2.63 o
   2   2  10     1600.85     1776.87     18.68 o
   3   2  10        3.17        3.63      1.42 o
   4   2  10     1134.85     1132.03     12.75 o
   5   2  10      677.43      679.79      9.63 o
   6   2  10      718.75      757.70      9.82 o
   7   2  10      299.94      301.06      5.82 o
   8   2  10      241.03      229.09      4.97 o
   9   2  10     3134.18     3218.92     32.93 o
  10   2  10       30.63       25.96      2.94 o
  11   2  10     1220.09     1171.29     19.56 o
  12   2  10      134.26      137.02      9.05 o
  13   2  10       40.48       24.01      8.48 o
  14   2  10        8.93        2.77      5.30 o
  15   2  10      160.60      134.50     12.19 o
  16   2  10       54.58       57.08      9.71 o
 -16   3  10        8.97        0.62      6.82 o
 -15   3  10      225.18      189.47     16.00 o
 -14   3  10        7.41       -2.23      4.61 o
 -13   3  10       52.04       63.33      6.44 o
 -12   3  10       22.27       25.68      4.27 o
 -11   3  10      407.94      410.20     10.34 o
 -10   3  10     1422.70     1444.43     23.14 o
  -9   3  10       35.59       26.83      2.82 o
  -8   3  10        1.16       -1.73      1.76 o
  -7   3  10      182.82      195.95      5.29 o
  -6   3  10       70.99       66.66      3.21 o
  -5   3  10      173.70      177.47      5.35 o
  -4   3  10        0.01       -2.11      1.22 o
  -3   3  10      304.09      330.58      5.17 o
  -2   3  10      392.61      406.77      5.71 o
  -1   3  10        6.46        4.89      1.28 o
   0   3  10       59.65       54.63      2.48 o
   1   3  10      316.41      305.44      5.60 o
   2   3  10       48.31       50.03      2.58 o
   3   3  10      483.33      499.60      6.51 o
   4   3  10        8.50        8.40      1.53 o
   5   3  10       43.60       42.58      2.35 o
   6   3  10        4.73        4.42      1.68 o
   7   3  10      406.59      385.58      6.80 o
   8   3  10      746.29      726.31     10.04 o
   9   3  10      415.42      372.24      7.38 o
  10   3  10      360.80      348.98      8.85 o
  11   3  10       66.04       59.19      5.29 o
  12   3  10      210.98      197.03     12.17 o
  13   3  10       10.01        8.25      5.06 o
  14   3  10      188.33      178.51     12.44 o
  15   3  10       67.29       53.46      8.12 o
  16   3  10       54.85       50.93     10.08 o
 -15   4  10       11.71       14.87     12.01 o
 -14   4  10        7.90        1.11      6.33 o
 -13   4  10        1.34       -5.33      4.41 o
 -12   4  10      463.61      489.33     17.16 o
 -11   4  10      100.38      108.06      9.05 o
 -10   4  10        5.89        1.24      3.14 o
  -9   4  10        2.39        0.43      2.49 o
  -8   4  10      269.11      248.41      7.00 o
  -7   4  10       44.58       37.19      3.00 o
  -6   4  10        0.07       -0.21      1.81 o
  -5   4  10       40.35       30.83      2.62 o
  -4   4  10      133.84      136.28      4.47 o
  -3   4  10       90.40       92.72      3.67 o
  -2   4  10      454.42      426.23      6.53 o
  -1   4  10      151.31      127.16      4.58 o
   0   4  10      243.42      229.52      5.19 o
   1   4  10      658.80      607.70      9.79 o
   2   4  10     2182.77     2210.18     24.12 o
   3   4  10        0.02       -3.65      1.83 o
   4   4  10      195.06      158.93      4.99 o
   5   4  10      141.53      153.54      5.83 o
   6   4  10      270.75      275.52      6.40 o
   7   4  10      504.70      502.71      9.11 o
   8   4  10        4.26       -0.10      2.18 o
   9   4  10      346.30      364.51      9.12 o
  10   4  10       99.52       92.47      6.11 o
  11   4  10      123.67      144.06      8.46 o
  12   4  10       12.09        5.04      5.21 o
  13   4  10      141.90      134.43     13.47 o
  14   4  10       13.50        6.65      7.94 o
 -13   5  10        2.43       -1.48      5.26 o
 -12   5  10      116.12      101.98      9.48 o
 -11   5  10        0.75        1.83      4.61 o
 -10   5  10      116.52      130.88      8.55 o
  -9   5  10       66.16       57.68      5.50 o
  -8   5  10        9.11        5.15      2.66 o
  -7   5  10       13.51        6.47      2.51 o
  -6   5  10       35.41       27.04      2.95 o
  -5   5  10        0.04       -2.50      1.97 o
  -4   5  10      180.06      154.07      5.30 o
  -3   5  10        4.27        0.80      1.90 o
  -2   5  10       83.43       74.75      3.71 o
  -1   5  10       38.65       37.64      2.96 o
   0   5  10      673.86      638.43     10.81 o
   1   5  10       43.09       41.09      3.31 o
   2   5  10      512.58      496.88     10.51 o
   3   5  10      968.31      969.42     13.95 o
   4   5  10      233.66      201.62      5.78 o
   5   5  10        5.91        0.21      2.59 o
   6   5  10       76.54       76.40      4.28 o
   7   5  10       10.82        8.41      2.61 o
   8   5  10        5.54        7.74      3.19 o
   9   5  10        0.59       -0.39      2.98 o
  10   5  10       34.18       26.44      4.76 o
  11   5  10       38.72       35.16      6.57 o
  12   5  10        3.34        2.28      4.92 o
  13   5  10       38.01       32.45      8.76 o
 -11   6  10       16.42       16.30     10.29 o
 -10   6  10        2.58        1.43      5.05 o
  -9   6  10        1.36        3.71      4.35 o
  -8   6  10      176.63      185.11      7.44 o
  -7   6  10        0.82        0.05      2.65 o
  -6   6  10        0.00       -0.33      2.44 o
  -5   6  10       25.33       15.72      2.91 o
  -4   6  10       24.46       24.41      2.88 o
  -3   6  10      124.61      132.38      5.04 o
  -2   6  10        8.13       10.61      2.46 o
  -1   6  10       14.61        9.69      3.55 o
   0   6  10        8.97        7.89      2.47 o
   1   6  10        1.25        3.87      2.44 o
   2   6  10        0.66       -0.40      2.01 o
   3   6  10        6.26        6.12      2.43 o
   4   6  10        8.47       10.85      2.48 o
   5   6  10      137.02      147.91      5.91 o
   6   6  10       84.41       82.63      4.48 o
   7   6  10        0.11        0.92      3.02 o
   8   6  10        2.80        0.71      3.21 o
   9   6  10      653.91      724.93     16.96 o
  10   6  10        5.08        5.63      4.20 o
  -6   7  10       13.79       19.96      4.79 o
  -5   7  10        0.29       -3.59      3.58 o
  -4   7  10      153.09      197.57      8.61 o
  -3   7  10        0.08        3.17      3.57 o
  -2   7  10      143.77      165.93     10.20 o
  -1   7  10        2.92       -1.22      3.56 o
   0   7  10        0.99       -3.01      4.76 o
   1   7  10        4.96        6.86      5.26 o
   2   7  10       81.44       97.69      7.18 o
   3   7  10        0.32       -6.04      3.45 o
   4   7  10      115.30      124.03      7.32 o
   5   7  10       54.22       62.09      6.87 o
   6   7  10        2.47       -1.63      6.45 o
 -17   0  11       32.90       26.59      9.10 o
 -15   0  11       11.48       10.99      7.12 o
 -13   0  11      607.04      680.25     25.62 o
 -11   0  11       39.51       37.96      7.12 o
  -9   0  11      955.64      979.52     17.62 o
  -7   0  11     1264.20     1260.96     34.06 o
  -5   0  11      309.11      295.74      7.59 o
  -3   0  11      878.08      889.91     13.32 o
  -1   0  11     1422.89     1223.97     21.74 o
   1   0  11    16601.20    18286.23    196.03 o
   3   0  11        1.30        1.15      2.06 o
   5   0  11      900.32     1077.14     19.85 o
   7   0  11       34.54       36.00      3.84 o
   9   0  11      615.62      640.23     21.80 o
  11   0  11      914.22      919.25     29.87 o
  13   0  11       90.37       98.60     11.65 o
  15   0  11       10.20       10.45      7.72 o
  17   0  11      236.90      241.20     19.40 o
 -17   1  11      125.11      119.85     12.63 o
 -16   1  11       15.06       13.41      5.14 o
 -15   1  11      116.58      100.92      8.66 o
 -14   1  11        0.16       -3.89      3.91 o
 -13   1  11      143.13      142.62      9.15 o
 -12   1  11        0.19        0.16      3.62 o
 -11   1  11      211.79      193.94      9.80 o
 -10   1  11       31.54       30.53      3.37 o
  -9   1  11       25.89       20.75      3.31 o
  -8   1  11      102.87      108.90      3.92 o
  -7   1  11      304.07      288.97      7.73 o
  -6   1  11      507.22      525.33      7.70 o
  -5   1  11      605.01      567.42      7.90 o
  -4   1  11       31.11       39.92      2.29 o
  -3   1  11        0.23       -0.11      1.00 o
  -2   1  11       11.70       48.88      2.37 o
  -1   1  11      606.62      561.73      7.58 o
   0   1  11      227.09      227.33      4.56 o
   1   1  11      663.75      677.63      8.65 o
   2   1  11      733.83      911.58     10.80 o
   3   1  11     2530.17     2793.44     26.43 o
   4   1  11     2136.90     2106.09     22.23 o
   5   1  11      564.98      578.25      8.39 o
   6   1  11      232.40      224.04      5.15 o
   7   1  11       23.32       14.97      2.13 o
   8   1  11      126.80      119.12      4.15 o
   9   1  11      644.96      694.11     12.01 o
  10   1  11      493.49      496.30      8.64 o
  11   1  11      249.98      240.79     10.83 o
  12   1  11      132.71      129.94      8.94 o
  13   1  11      560.27      582.75     17.12 o
  14   1  11        1.00       -0.81      4.16 o
  15   1  11      403.99      447.40     15.92 o
  16   1  11      224.17      216.98     12.78 o
  17   1  11       54.70       59.32      9.39 o
 -17   2  11       40.86       35.32     14.15 o
 -16   2  11      118.18      126.81      9.86 o
 -15   2  11        7.00        5.22      4.57 o
 -14   2  11      750.55      790.36     30.44 o
 -13   2  11       78.88       84.95      7.41 o
 -12   2  11      400.19      424.58     16.22 o
 -11   2  11       43.11       54.32      5.81 o
 -10   2  11       60.53       52.90      3.51 o
  -9   2  11       58.46       50.96      3.17 o
  -8   2  11      260.22      276.07      6.24 o
  -7   2  11        1.74       -0.33      1.56 o
  -6   2  11     1985.83     2058.21     20.68 o
  -5   2  11        2.89        0.64      1.53 o
  -4   2  11     2684.23     2702.69     25.51 o
  -3   2  11       12.06        9.38      1.61 o
  -2   2  11      142.90      139.91      3.92 o
  -1   2  11        5.98        8.78      1.46 o
   0   2  11      485.98      502.24      7.10 o
   1   2  11        0.53        7.09      2.01 o
   2   2  11      727.37      685.35      9.38 o
   3   2  11      660.31      692.72      9.57 o
   4   2  11      832.50      848.56     10.65 o
   5   2  11        1.17        1.33      1.78 o
   6   2  11      363.83      337.78      6.70 o
   7   2  11      110.40      104.69      3.91 o
   8   2  11      372.80      373.17      6.84 o
   9   2  11      334.02      338.63      6.65 o
  10   2  11      347.50      348.20      8.21 o
  11   2  11      236.47      213.59     10.74 o
  12   2  11       69.10       63.54      6.75 o
  13   2  11      105.21      100.39      8.85 o
  14   2  11       74.05       75.60     10.49 o
  15   2  11        3.81        0.45      5.43 o
  16   2  11        8.43       -1.62      5.60 o
 -16   3  11        4.78        4.29      6.98 o
 -15   3  11      203.70      213.65     17.13 o
 -14   3  11       29.90       17.01      5.74 o
 -13   3  11       41.45       33.91      5.65 o
 -12   3  11       33.03       22.39      4.26 o
 -11   3  11      372.66      414.28     11.56 o
 -10   3  11       40.21       31.04      5.34 o
  -9   3  11      792.72      793.23     11.72 o
  -8   3  11      146.72      138.30      5.19 o
  -7   3  11       40.39       34.96      2.88 o
  -6   3  11      879.21      874.59     11.54 o
  -5   3  11      325.13      333.54      6.24 o
  -4   3  11        4.78        2.55      1.43 o
  -3   3  11      321.07      367.59      5.74 o
  -2   3  11      491.47      483.92      6.38 o
  -1   3  11        0.00       -1.87      1.27 o
   0   3  11       40.60       31.05      2.14 o
   1   3  11      594.51      535.15      7.48 o
   2   3  11      165.62      166.27      4.04 o
   3   3  11      781.17      770.43      8.86 o
   4   3  11      122.55      110.99      3.45 o
   5   3  11      747.00      733.98      9.30 o
   6   3  11      259.34      262.36      5.47 o
   7   3  11      260.62      229.96      6.22 o
   8   3  11      105.24      102.98      4.34 o
   9   3  11        2.02       -0.04      2.51 o
  10   3  11      767.33      755.58     14.77 o
  11   3  11      340.41      351.32     12.29 o
  12   3  11      105.99       99.87      9.33 o
  13   3  11        8.84       -1.46      4.71 o
  14   3  11        6.38       -3.05      4.71 o
  15   3  11        4.52      -10.18      5.09 o
 -14   4  11       28.84       31.50      6.68 o
 -13   4  11        3.14       -3.67      4.62 o
 -12   4  11        0.08       -2.60      4.35 o
 -11   4  11      140.03      142.72     10.49 o
 -10   4  11        4.84        8.12      3.49 o
  -9   4  11       65.26       71.56      4.57 o
  -8   4  11        8.78        7.87      2.65 o
  -7   4  11      304.25      285.98      6.86 o
  -6   4  11       30.72       34.93      2.97 o
  -5   4  11      142.18      168.23      5.21 o
  -4   4  11        0.26       -2.82      1.65 o
  -3   4  11       54.46       61.39      3.21 o
  -2   4  11      557.30      588.02      8.71 o
  -1   4  11        6.28        7.19      1.99 o
   0   4  11       80.46       61.49      3.51 o
   1   4  11      568.80      610.66      9.99 o
   2   4  11      221.55      223.11      6.59 o
   3   4  11     2408.30     2377.01     26.29 o
   4   4  11      617.53      575.57     10.05 o
   5   4  11       17.52       27.35      2.77 o
   6   4  11      238.37      217.83      9.34 o
   7   4  11       90.72       67.60      6.08 o
   8   4  11      108.62       92.91      5.19 o
   9   4  11      317.75      371.12      9.45 o
  10   4  11       49.10       52.17      4.96 o
  11   4  11       22.92        7.58      4.98 o
  12   4  11      111.91      150.01     13.98 o
  13   4  11       14.21       -0.67     10.29 o
  14   4  11        0.00        3.83      7.11 o
 -13   5  11       15.16        6.93      5.82 o
 -12   5  11        5.02        7.91      5.51 o
 -11   5  11       17.18       12.08      5.59 o
 -10   5  11      161.80      167.44     14.02 o
  -9   5  11       19.99       13.78      3.80 o
  -8   5  11        5.48       -0.99      2.56 o
  -7   5  11       37.89       44.11      3.80 o
  -6   5  11        0.76       -1.88      2.29 o
  -5   5  11        8.76        1.64      2.35 o
  -4   5  11        0.02       -4.15      2.07 o
  -3   5  11      184.07      204.93      5.74 o
  -2   5  11      319.89      297.59      6.93 o
  -1   5  11      215.28      235.37      6.60 o
   0   5  11      616.08      592.93     12.92 o
   1   5  11      453.95      470.14      9.34 o
   2   5  11        1.49        1.51      2.67 o
   3   5  11      501.91      482.85      9.82 o
   4   5  11      230.35      207.13      6.31 o
   5   5  11       88.38       80.97      4.39 o
   6   5  11        1.98        6.21      3.54 o
   7   5  11        8.86        6.63      3.13 o
   8   5  11      415.20      437.42     12.88 o
   9   5  11      115.29      106.50      6.35 o
  10   5  11      166.63      158.03      8.86 o
  11   5  11        0.92        1.57      6.50 o
  12   5  11       52.35       44.78     17.23 o
 -10   6  11        7.83        3.86      8.36 o
  -9   6  11       29.40       19.46      5.96 o
  -8   6  11      121.18      162.02      8.18 o
  -7   6  11       49.25       37.77      4.47 o
  -6   6  11      110.95      117.31      5.37 o
  -5   6  11       15.55       22.46      3.09 o
  -4   6  11      434.01      425.03      8.94 o
  -3   6  11      222.35      236.36      6.67 o
  -2   6  11      175.92      178.74      5.75 o
  -1   6  11      105.30       93.64      5.54 o
   0   6  11       85.65       87.53      4.83 o
   1   6  11       81.16       74.54      4.08 o
   2   6  11       70.66       73.74      3.69 o
   3   6  11       48.59       44.05      4.49 o
   4   6  11       46.74       56.45      4.09 o
   5   6  11       63.29       59.33      4.03 o
   6   6  11        1.45       -1.44      2.86 o
   7   6  11      110.56      101.39      6.11 o
   8   6  11        5.54        1.15      3.41 o
   9   6  11       51.15       46.51      7.18 o
  10   6  11       53.75       65.18      7.38 o
  -6   7  11       89.65      109.58      7.60 o
  -5   7  11      195.61      222.81     15.32 o
  -4   7  11      128.43      138.92      7.78 o
  -3   7  11        8.91        4.48      4.29 o
  -2   7  11       15.84       17.51      5.38 o
  -1   7  11       18.96       19.70      4.67 o
   0   7  11        4.18       -0.01      3.87 o
   1   7  11      126.59      137.33      8.22 o
   2   7  11       15.76        6.99      4.40 o
   3   7  11       17.87       29.00      5.22 o
   4   7  11        0.37       -5.22      4.15 o
   5   7  11       24.17       23.08      8.58 o
 -16   0  12        3.09        5.10      7.12 o
 -14   0  12       15.60       16.99      7.08 o
 -12   0  12      211.33      167.50     13.49 o
 -10   0  12      277.02      298.55     10.50 o
  -8   0  12       20.04       11.62      2.62 o
  -6   0  12       13.76        7.63      2.00 o
  -4   0  12        4.37        2.12      1.78 o
  -2   0  12     2590.33     2758.31     31.08 o
   0   0  12     5533.47     5970.23     73.76 o
   2   0  12      601.63      663.71     11.29 o
   4   0  12     2885.89     3090.37     65.32 o
   6   0  12     1956.89     2332.38     47.78 o
   8   0  12      799.32      881.45     16.94 o
  10   0  12      390.94      377.65     18.03 o
  12   0  12     1831.21     1892.28     50.50 o
  14   0  12      295.10      292.55     19.30 o
  16   0  12       10.75        7.14      7.70 o
 -17   1  12       96.94       96.76      9.22 o
 -16   1  12        1.01       -2.49      4.76 o
 -15   1  12       41.58       40.11      6.36 o
 -14   1  12       29.54       28.01      8.48 o
 -13   1  12      418.48      466.86     14.89 o
 -12   1  12        0.12       -4.76      3.30 o
 -11   1  12      262.56      260.51     10.66 o
 -10   1  12        7.81        5.38      2.55 o
  -9   1  12       55.48       46.79      3.17 o
  -8   1  12        1.76       -1.02      1.57 o
  -7   1  12      298.75      280.63      6.39 o
  -6   1  12      575.23      585.55      8.44 o
  -5   1  12       56.79       61.35      2.87 o
  -4   1  12      952.87      941.75     11.19 o
  -3   1  12     2122.95     2262.71     22.03 o
  -2   1  12     1291.36     1286.13     13.37 o
  -1   1  12      182.47      186.81      4.36 o
   0   1  12      984.37     1034.69     11.83 o
   1   1  12       43.73       61.87      2.84 o
   2   1  12      406.97      385.47      6.85 o
   3   1  12       42.12       50.19      2.78 o
   4   1  12       34.25       32.05      3.44 o
   5   1  12      166.16      192.47      4.80 o
   6   1  12      112.89      117.02      4.17 o
   7   1  12      162.90      152.24      4.89 o
   8   1  12        7.49        9.58      2.52 o
   9   1  12      675.23      688.32     11.11 o
  10   1  12      292.97      317.37      7.84 o
  11   1  12      291.67      301.90     13.06 o
  12   1  12        4.32       -3.48      4.04 o
  13   1  12       48.95       59.04      8.77 o
  14   1  12      125.63      108.99      8.98 o
  15   1  12      227.74      253.99     13.44 o
  16   1  12       22.73       25.05      7.37 o
 -16   2  12        8.66       -2.69      4.68 o
 -15   2  12       77.06       85.10      8.23 o
 -14   2  12        0.00       -2.47      4.18 o
 -13   2  12        0.20       -0.93      3.95 o
 -12   2  12        1.52       -3.41      3.70 o
 -11   2  12       90.08       92.76      8.08 o
 -10   2  12       37.88       34.62      4.45 o
  -9   2  12      845.24      865.36     13.27 o
  -8   2  12       36.53       32.50      2.66 o
  -7   2  12       18.94       20.57      2.21 o
  -6   2  12       39.47       29.99      2.44 o
  -5   2  12      137.82      126.03      4.62 o
  -4   2  12     1199.80     1163.62     13.96 o
  -3   2  12       10.91       17.62      1.97 o
  -2   2  12     1021.42     1054.95     12.18 o
  -1   2  12      548.65      552.58      7.51 o
   0   2  12     3270.71     3318.78     35.48 o
   1   2  12       42.91       39.75      3.29 o
   2   2  12      227.10      209.06      5.38 o
   3   2  12      805.07      769.12     10.49 o
   4   2  12        0.18       -3.11      1.56 o
   5   2  12      156.68      164.42      4.76 o
   6   2  12       63.11       63.67      3.48 o
   7   2  12       94.87       90.40      4.19 o
   8   2  12        8.28       -2.22      2.05 o
   9   2  12      142.68      133.69      5.86 o
  10   2  12       52.30       39.14      3.70 o
  11   2  12      263.04      263.92     11.24 o
  12   2  12       73.05       77.07      7.50 o
  13   2  12       69.63       55.57      9.45 o
  14   2  12      108.35       93.11     13.65 o
  15   2  12        2.92        0.17      5.42 o
  16   2  12       18.37       20.93      7.17 o
 -15   3  12       77.28       66.44     11.37 o
 -14   3  12       38.52       26.96      8.18 o
 -13   3  12      161.34      136.31     10.70 o
 -12   3  12      207.76      209.66     14.61 o
 -11   3  12        4.19        5.29      3.49 o
 -10   3  12      380.11      386.45      9.34 o
  -9   3  12       24.11       31.94      3.67 o
  -8   3  12       89.29       85.80      4.28 o
  -7   3  12      108.21      113.52      4.40 o
  -6   3  12      759.56      745.06     10.61 o
  -5   3  12      323.18      299.05      5.83 o
  -4   3  12       18.11       18.86      2.09 o
  -3   3  12      115.85      115.73      3.74 o
  -2   3  12       97.57       85.56      3.07 o
  -1   3  12      502.44      498.49      7.00 o
   0   3  12     1188.13     1179.90     13.09 o
   1   3  12       34.87       18.14      2.25 o
   2   3  12      848.92      842.12     10.50 o
   3   3  12      626.95      611.81      8.18 o
   4   3  12      284.31      290.24      5.62 o
   5   3  12     1720.04     1728.87     17.60 o
   6   3  12       63.62       57.92      3.12 o
   7   3  12       18.12       10.99      2.17 o
   8   3  12       77.81       97.24      4.66 o
   9   3  12       54.70       47.56      4.52 o
  10   3  12        0.22       -1.67      3.14 o
  11   3  12       66.98       66.02      6.62 o
  12   3  12       34.84       26.11      6.29 o
  13   3  12        5.95        3.53      5.03 o
  14   3  12       53.87       40.05      7.62 o
  15   3  12       11.08       10.71      7.99 o
 -14   4  12       17.61        9.77      6.02 o
 -13   4  12        9.17       10.86      5.43 o
 -12   4  12      143.11      119.19      9.96 o
 -11   4  12      267.77      289.65     13.28 o
 -10   4  12       11.91        9.06      4.27 o
  -9   4  12       70.55       56.68      5.14 o
  -8   4  12      328.07      350.70      8.52 o
  -7   4  12      487.85      461.51      8.96 o
  -6   4  12      278.95      250.64      6.39 o
  -5   4  12       52.85       47.07      3.25 o
  -4   4  12      820.98      830.49     12.11 o
  -3   4  12       16.22        9.95      3.03 o
  -2   4  12      388.84      392.24      7.11 o
  -1   4  12       47.03       39.19      3.12 o
   0   4  12       82.46       70.97      3.84 o
   1   4  12       10.22        8.19      2.43 o
   2   4  12      562.11      568.60     10.91 o
   3   4  12      167.49      143.21      6.50 o
   4   4  12        0.15       -2.22      1.97 o
   5   4  12      132.12      119.54      4.89 o
   6   4  12      345.57      307.43      7.21 o
   7   4  12      411.86      380.14      8.77 o
   8   4  12      193.32      191.43      7.14 o
   9   4  12       26.96       22.67      3.64 o
  10   4  12       52.52       57.18      9.45 o
  11   4  12      101.51       82.90      8.47 o
  12   4  12       71.70       81.43     10.92 o
  13   4  12      138.91      151.61     14.78 o
  14   4  12      191.61      230.26     18.26 o
 -12   5  12      103.51      115.63     10.30 o
 -11   5  12       53.32       65.18      8.24 o
 -10   5  12        2.95        2.85      4.14 o
  -9   5  12       25.11       11.20      3.88 o
  -8   5  12       18.25        9.99      3.60 o
  -7   5  12      627.33      640.52     11.97 o
  -6   5  12       12.35       10.91      2.82 o
  -5   5  12      111.32      113.79      5.27 o
  -4   5  12        8.03        0.69      2.36 o
  -3   5  12     1298.37     1275.74     16.69 o
  -2   5  12      174.51      177.26      5.78 o
  -1   5  12      470.03      473.05      9.79 o
   0   5  12      347.44      349.55      9.72 o
   1   5  12      310.34      307.47      7.85 o
   2   5  12      569.59      584.92     13.23 o
   3   5  12      760.41      727.34     19.27 o
   4   5  12      228.81      209.38      6.89 o
   5   5  12     1051.67     1077.57     16.13 o
   6   5  12      508.86      499.14     11.81 o
   7   5  12       28.15       22.73      4.07 o
   8   5  12      340.73      337.13     10.08 o
   9   5  12        4.44       -2.23      3.90 o
  10   5  12       63.81       69.75      8.93 o
  11   5  12        0.50        0.07      4.93 o
  12   5  12      128.39      143.63     18.66 o
 -10   6  12       18.85       22.73     10.72 o
  -9   6  12       19.45       11.09      5.26 o
  -8   6  12      345.16      420.70     12.02 o
  -7   6  12       89.51       82.64      6.00 o
  -6   6  12       48.19       38.51      4.10 o
  -5   6  12       36.35       28.79      3.29 o
  -4   6  12      462.63      491.52     11.58 o
  -3   6  12       63.78       80.80      4.59 o
  -2   6  12      406.72      421.74      9.46 o
  -1   6  12      105.68      121.95      5.43 o
   0   6  12      133.38      127.92      6.78 o
   1   6  12      191.48      216.23      7.07 o
   2   6  12        8.49        3.07      2.27 o
   3   6  12       13.42       12.60      2.92 o
   4   6  12       45.36       48.01      4.16 o
   5   6  12        4.87        6.45      3.16 o
   6   6  12      113.44      116.88      6.93 o
   7   6  12      294.72      345.13     10.33 o
   8   6  12       13.78        4.34      3.80 o
   9   6  12      181.46      227.86     10.12 o
  -5   7  12        0.50        3.43      9.01 o
  -4   7  12        2.23       10.95      4.96 o
  -3   7  12       16.58       10.79      4.86 o
  -2   7  12       23.09       18.21      5.13 o
  -1   7  12       32.49       32.01      5.53 o
   0   7  12      423.00      548.42     15.95 o
   1   7  12        0.02        3.61      5.20 o
   2   7  12       16.39       12.87      4.94 o
   3   7  12       22.35       14.23      6.17 o
   4   7  12       44.29       47.43      7.45 o
 -17   0  13      332.48      368.65     22.12 o
 -15   0  13       43.96       25.31      8.49 o
 -13   0  13      194.22      167.00     14.25 o
 -11   0  13      160.56      170.29     13.80 o
  -9   0  13      165.25      150.92      8.13 o
  -7   0  13     1018.52      959.39     27.71 o
  -5   0  13       72.81       58.83      4.20 o
  -3   0  13      416.67      467.82      9.18 o
  -1   0  13     2787.67     2631.18     35.65 o
   1   0  13      300.99      251.27      6.61 o
   3   0  13       19.76       27.88      3.33 o
   5   0  13     2297.23     2509.44     52.13 o
   7   0  13     4740.09     5488.39    137.01 o
   9   0  13      146.83      143.18     16.86 o
  11   0  13      935.68      980.22     48.47 o
  13   0  13        0.43       14.22      7.01 o
  15   0  13       51.97       51.83     10.43 o
 -16   1  13        1.33        0.78      4.89 o
 -15   1  13        0.11        2.71      4.66 o
 -14   1  13       60.64       61.28      7.25 o
 -13   1  13        3.66       -1.06      3.96 o
 -12   1  13        0.78       -6.75      3.37 o
 -11   1  13      122.04      118.07      8.61 o
 -10   1  13      125.30      142.68      8.63 o
  -9   1  13      374.20      389.54      8.43 o
  -8   1  13      167.20      157.74      5.32 o
  -7   1  13       90.92      100.16      3.96 o
  -6   1  13      595.30      588.50      8.63 o
  -5   1  13      468.88      472.52      7.44 o
  -4   1  13      213.20      222.91      5.68 o
  -3   1  13      611.71      639.11      7.96 o
  -2   1  13      133.31      123.36      3.73 o
  -1   1  13      908.60      939.81     11.88 o
   0   1  13      136.27      138.74      4.08 o
   1   1  13        5.62        3.00      1.61 o
   2   1  13      673.44      707.85      9.03 o
   3   1  13     2403.17     2633.71     25.75 o
   4   1  13       26.78       35.10      2.67 o
   5   1  13      161.64      154.55      4.89 o
   6   1  13     1064.67     1114.87     13.70 o
   7   1  13      832.27      870.41     13.42 o
   8   1  13       21.11       13.17      2.84 o
   9   1  13      215.55      209.18      8.25 o
  10   1  13     1057.34     1084.31     23.85 o
  11   1  13      211.94      240.45     11.75 o
  12   1  13        0.62       -1.27      4.17 o
  13   1  13      303.90      307.25     13.10 o
  14   1  13     1137.17     1132.69     26.62 o
  15   1  13       82.69       72.98      8.36 o
  16   1  13        5.03        1.91      5.87 o
 -16   2  13       16.48       16.38      6.68 o
 -15   2  13       16.98       22.01      5.87 o
 -14   2  13       35.56       36.83      6.05 o
 -13   2  13       33.01       26.07      5.66 o
 -12   2  13       77.69       79.26      7.45 o
 -11   2  13       85.46       88.83      7.45 o
 -10   2  13     1183.61     1231.27     25.14 o
  -9   2  13       68.06       58.19      4.65 o
  -8   2  13       91.05       86.32      4.68 o
  -7   2  13       36.67       39.42      2.77 o
  -6   2  13       89.00       87.81      4.17 o
  -5   2  13     1140.62     1108.78     13.06 o
  -4   2  13      637.35      624.86      8.86 o
  -3   2  13     1275.89     1226.08     14.64 o
  -2   2  13      302.58      298.89      5.52 o
  -1   2  13       22.12       11.46      2.88 o
   0   2  13     2613.68     2792.17     28.26 o
   1   2  13     1223.06     1264.95     14.99 o
   2   2  13       62.42       57.94      3.53 o
   3   2  13      313.66      307.86      6.30 o
   4   2  13      515.76      478.75      8.21 o
   5   2  13        2.65       -1.15      1.68 o
   6   2  13      291.11      302.44      8.07 o
   7   2  13      274.63      232.03      6.73 o
   8   2  13        2.31       -0.24      2.11 o
   9   2  13       12.57       13.86      3.05 o
  10   2  13      141.68      134.67      9.04 o
  11   2  13        2.78        0.99      4.05 o
  12   2  13       14.23        2.96      4.98 o
  13   2  13       11.01        8.83      5.85 o
  14   2  13       35.49       32.36     10.26 o
  15   2  13      245.98      235.24     15.03 o
 -15   3  13        3.25        7.51      6.98 o
 -14   3  13       62.27       47.04      7.59 o
 -13   3  13       76.78       70.03      8.67 o
 -12   3  13       41.04       37.97      5.76 o
 -11   3  13        7.30        7.57      4.19 o
 -10   3  13      224.87      205.74     10.29 o
  -9   3  13       73.53       69.03      5.00 o
  -8   3  13      388.04      384.32      8.95 o
  -7   3  13       29.42       25.14      3.01 o
  -6   3  13        3.06       17.42      5.99 o
  -5   3  13      955.30      904.90     11.52 o
  -4   3  13      271.74      289.63      5.90 o
  -3   3  13     1004.59     1008.95     12.11 o
  -2   3  13        2.67        0.30      1.61 o
  -1   3  13      519.30      517.79      7.77 o
   0   3  13      342.64      365.98      6.68 o
   1   3  13       32.20       34.26      2.94 o
   2   3  13      234.86      225.77      5.98 o
   3   3  13      325.74      307.41      6.39 o
   4   3  13      296.93      312.52      6.28 o
   5   3  13      248.32      243.69      5.41 o
   6   3  13       10.89        7.31      2.12 o
   7   3  13      148.66      152.39      5.72 o
   8   3  13       25.63       18.77      3.79 o
   9   3  13        9.26       10.22      3.13 o
  10   3  13        1.98       -1.08      3.78 o
  11   3  13      182.03      185.00     12.43 o
  12   3  13       29.96       38.94      7.15 o
  13   3  13        1.99        6.64      5.77 o
  14   3  13      234.14      223.00     15.28 o
 -14   4  13      114.40      125.42     10.99 o
 -13   4  13        8.87        1.50      5.19 o
 -12   4  13        0.75       -5.87      7.65 o
 -11   4  13       83.37       78.57      8.49 o
 -10   4  13       28.21       33.66      6.27 o
  -9   4  13      505.20      557.01     14.27 o
  -8   4  13        2.32        2.59      3.15 o
  -7   4  13       26.79       32.26      3.43 o
  -6   4  13      118.39       93.83      4.57 o
  -5   4  13      280.53      290.87      6.97 o
  -4   4  13        0.17       -1.21      2.03 o
  -3   4  13      527.98      500.70      8.58 o
  -2   4  13      401.19      401.48      7.86 o
  -1   4  13        0.95       -2.50      2.19 o
   0   4  13       97.08      108.37      4.78 o
   1   4  13     1132.92     1173.12     16.46 o
   2   4  13      295.14      309.30      8.04 o
   3   4  13      140.56      144.85      5.86 o
   4   4  13      469.55      429.03     10.73 o
   5   4  13       67.18       60.43      3.88 o
   6   4  13       42.62       37.54      3.72 o
   7   4  13       50.55       43.17      4.24 o
   8   4  13        0.23       -1.67      2.64 o
   9   4  13       79.84       69.81      6.30 o
  10   4  13      315.14      291.73     13.61 o
  11   4  13      113.77      113.51     12.57 o
  12   4  13       58.75       55.50     10.08 o
  13   4  13        3.06        1.04      6.58 o
 -12   5  13       31.25       42.90      7.50 o
 -11   5  13       48.19       40.28      7.16 o
 -10   5  13       18.39       17.30      5.87 o
  -9   5  13        1.41        1.08      3.49 o
  -8   5  13      127.82      129.24      7.36 o
  -7   5  13        0.04       -1.28      3.03 o
  -6   5  13      395.65      408.88     10.01 o
  -5   5  13      168.98      175.13      6.44 o
  -4   5  13       16.11       13.92      2.76 o
  -3   5  13      983.20     1032.57     15.51 o
  -2   5  13      187.56      201.95      6.36 o
  -1   5  13       95.11       87.74      4.85 o
   0   5  13      110.92       98.17      5.28 o
   1   5  13       22.57       15.36      3.13 o
   2   5  13       81.99       84.86      6.36 o
   3   5  13       14.66       11.80      3.26 o
   4   5  13      424.15      445.25     10.68 o
   5   5  13      427.27      450.01     11.37 o
   6   5  13      197.37      199.24      8.02 o
   7   5  13       27.70       43.37      4.82 o
   8   5  13      294.38      281.52      9.59 o
   9   5  13       44.67       41.61      5.62 o
  10   5  13       91.44      113.79     13.88 o
  11   5  13       74.40       70.55      8.42 o
  -9   6  13        1.37        5.86      5.11 o
  -8   6  13       25.55       32.87      5.45 o
  -7   6  13      124.32      113.09      9.22 o
  -6   6  13       34.89       24.58      4.04 o
  -5   6  13       13.00       11.97      3.28 o
  -4   6  13       80.70       91.76      5.75 o
  -3   6  13       22.76       24.60      3.61 o
  -2   6  13      605.43      637.15     12.29 o
  -1   6  13      101.66       93.04      5.07 o
   0   6  13       41.32       54.97      4.18 o
   1   6  13       31.28       30.27      3.56 o
   2   6  13        5.80        8.50      2.63 o
   3   6  13        0.93       -0.63      2.55 o
   4   6  13      703.87      700.91     14.46 o
   5   6  13      113.21      142.36      7.03 o
   6   6  13       97.24       82.56      5.89 o
   7   6  13       60.83       61.81      5.39 o
   8   6  13      548.87      579.97     15.60 o
  -3   7  13        0.02        3.92      5.77 o
  -2   7  13       13.40       19.49      9.87 o
  -1   7  13       10.96        4.53      7.08 o
   0   7  13        0.60        6.43      5.46 o
   1   7  13       19.67       12.20      5.90 o
   2   7  13      104.13      109.90      9.81 o
 -16   0  14      168.02      160.08     16.22 o
 -14   0  14      447.20      501.11     23.63 o
 -12   0  14      120.03      140.70     13.35 o
 -10   0  14        0.01       -3.45      4.33 o
  -8   0  14      693.56      715.76     21.67 o
  -6   0  14      164.04      176.32      7.15 o
  -4   0  14     1732.42     1781.67     26.48 o
  -2   0  14      661.40      714.53     12.35 o
   0   0  14     1096.49     1104.81     18.17 o
   2   0  14      281.51      347.65      8.20 o
   4   0  14      155.50      159.49      7.77 o
   6   0  14      300.97      310.20     15.17 o
   8   0  14       10.97       16.56      7.44 o
  10   0  14     2840.23     2980.18     70.67 o
  12   0  14       51.26       59.31     10.01 o
  14   0  14       53.01       57.29     15.44 o
  16   0  14       38.72       37.52      9.69 o
 -16   1  14       50.98       69.95      8.19 o
 -15   1  14      133.10      120.61     10.22 o
 -14   1  14      103.68      115.07     10.12 o
 -13   1  14      209.89      210.49     11.57 o
 -12   1  14        0.95       -7.03      3.51 o
 -11   1  14      193.94      179.23     11.08 o
 -10   1  14       28.95       22.20      4.93 o
  -9   1  14      191.15      173.31      8.17 o
  -8   1  14      155.74      143.12      5.29 o
  -7   1  14       14.30       12.77      2.32 o
  -6   1  14      124.78       98.01      3.90 o
  -5   1  14       32.41       22.63      2.20 o
  -4   1  14      502.95      504.43      7.47 o
  -3   1  14       60.25       63.81      3.31 o
  -2   1  14      601.75      615.76      8.41 o
  -1   1  14       56.29       38.40      2.77 o
   0   1  14     1556.24     1538.73     16.67 o
   1   1  14       69.72       56.96      3.09 o
   2   1  14     1817.48     1896.20     18.89 o
   3   1  14     1741.64     1885.39     19.89 o
   4   1  14       41.13       33.92      2.62 o
   5   1  14      762.44      793.05     11.56 o
   6   1  14     1931.57     1963.79     25.62 o
   7   1  14      135.92      134.74      5.65 o
   8   1  14        0.51       -2.31      2.55 o
   9   1  14       57.25       61.01      5.84 o
  10   1  14       46.27       53.05      7.68 o
  11   1  14      125.33      152.36     10.03 o
  12   1  14       28.80       27.56      5.77 o
  13   1  14      351.02      337.45     14.12 o
  14   1  14       54.53       58.30      7.81 o
  15   1  14      191.98      192.59     14.01 o
 -16   2  14       63.46       42.89     14.15 o
 -15   2  14       74.54       74.63      8.10 o
 -14   2  14       12.73        5.72      4.81 o
 -13   2  14      116.94      114.40      8.82 o
 -12   2  14       34.86       23.61      5.19 o
 -11   2  14      333.28      349.51     12.87 o
 -10   2  14        6.12       -0.02      3.66 o
  -9   2  14      435.86      417.53     11.70 o
  -8   2  14      121.32       98.76      5.30 o
  -7   2  14     2520.10     2595.17     29.44 o
  -6   2  14      272.89      272.15      6.33 o
  -5   2  14        1.20       -1.84      1.65 o
  -4   2  14       22.03       18.15      2.30 o
  -3   2  14      121.41      113.32      4.23 o
  -2   2  14       14.58       13.44      1.92 o
  -1   2  14       22.75       17.47      2.20 o
   0   2  14      140.05      139.70      4.56 o
   1   2  14      106.04       96.91      3.97 o
   2   2  14      483.92      481.82      8.19 o
   3   2  14       39.56       23.71      2.49 o
   4   2  14        0.57       -0.48      1.82 o
   5   2  14      103.92       97.77      4.36 o
   6   2  14     1580.61     1630.00     19.60 o
   7   2  14       48.36       44.53      3.65 o
   8   2  14      166.94      163.29      6.26 o
   9   2  14      191.93      188.98      6.96 o
  10   2  14      110.45      104.43      8.25 o
  11   2  14       65.57       70.13      7.30 o
  12   2  14       62.61       71.34      8.47 o
  13   2  14       96.00       84.43      9.61 o
  14   2  14        6.28       -0.98      5.51 o
  15   2  14       96.97       82.31     10.23 o
 -15   3  14        7.67        9.65      7.73 o
 -14   3  14       30.81       29.15      6.85 o
 -13   3  14       54.67       55.95      7.74 o
 -12   3  14        3.71        2.70      4.16 o
 -11   3  14       18.55       20.85      7.52 o
 -10   3  14        0.88       -3.93      4.12 o
  -9   3  14        9.89       11.08      3.34 o
  -8   3  14      453.48      452.05     11.54 o
  -7   3  14      502.58      446.68      9.66 o
  -6   3  14       97.27       98.78      4.39 o
  -5   3  14        5.52       17.50      3.07 o
  -4   3  14      515.46      492.97      8.45 o
  -3   3  14     1612.14     1594.00     16.63 o
  -2   3  14     1287.34     1290.69     14.15 o
  -1   3  14      770.77      800.04     11.14 o
   0   3  14      284.70      266.75      6.01 o
   1   3  14      209.25      190.75      5.36 o
   2   3  14      566.46      545.24      8.85 o
   3   3  14      102.77       82.95      3.89 o
   4   3  14      211.16      212.40      6.65 o
   5   3  14      361.34      376.22      8.53 o
   6   3  14      767.63      747.04     12.54 o
   7   3  14      468.91      441.72     10.49 o
   8   3  14      246.76      251.03      8.03 o
   9   3  14      223.93      224.16      8.17 o
  10   3  14       74.72       56.03      7.55 o
  11   3  14        2.91       -0.34      4.79 o
  12   3  14       10.79        6.79      5.36 o
  13   3  14      367.55      353.96     16.71 o
  14   3  14       20.24       17.79      6.50 o
 -13   4  14        4.96        2.00      5.28 o
 -12   4  14       46.52       28.59      6.58 o
 -11   4  14        8.86        2.11      5.01 o
 -10   4  14        0.02       -6.98      4.25 o
  -9   4  14      164.11      147.88     15.01 o
  -8   4  14      279.60      301.49     10.02 o
  -7   4  14      205.39      235.59      8.68 o
  -6   4  14       94.88       97.72      5.19 o
  -5   4  14      510.88      500.35      9.46 o
  -4   4  14      481.06      449.20      8.36 o
  -3   4  14        3.18        4.39      2.22 o
  -2   4  14      212.08      182.24      6.88 o
  -1   4  14     1520.92     1469.25     19.83 o
   0   4  14     1261.68     1261.89     17.70 o
   1   4  14        7.59        9.01      2.87 o
   2   4  14      150.26      145.53      5.69 o
   3   4  14       18.73       10.73      2.82 o
   4   4  14      159.44      138.74      6.26 o
   5   4  14      549.13      532.52     11.47 o
   6   4  14       19.37       11.20      3.25 o
   7   4  14       88.71       88.46      5.40 o
   8   4  14      108.25       95.63      5.79 o
   9   4  14       16.16       12.28      4.27 o
  10   4  14      401.10      393.99     18.86 o
  11   4  14       54.71       42.60      9.52 o
  12   4  14      305.92      330.71     20.30 o
  13   4  14       79.35       89.59     12.37 o
 -11   5  14        5.51        6.58      5.61 o
 -10   5  14       29.08       14.46      5.98 o
  -9   5  14      102.30       91.48      7.65 o
  -8   5  14       48.00       46.95      5.17 o
  -7   5  14       11.48       12.48      3.73 o
  -6   5  14      102.96      118.62      6.84 o
  -5   5  14      189.15      202.75      7.74 o
  -4   5  14       12.89       19.45      2.98 o
  -3   5  14        9.93        5.36      2.66 o
  -2   5  14       85.11       86.14      4.71 o
  -1   5  14        3.94       -2.31      2.66 o
   0   5  14      559.90      505.18     10.78 o
   1   5  14       15.53       10.61      3.04 o
   2   5  14       98.28      117.52      5.88 o
   3   5  14      382.32      333.75      9.63 o
   4   5  14      130.20      109.44      6.38 o
   5   5  14       63.64       66.29      5.34 o
   6   5  14      260.74      249.47      8.89 o
   7   5  14       77.17       80.15      6.01 o
   8   5  14      292.22      327.07     13.02 o
   9   5  14      183.82      178.80     11.31 o
  10   5  14        2.11        5.59      5.27 o
  11   5  14        0.01        9.00      7.06 o
  -8   6  14       10.30       27.54      6.35 o
  -7   6  14      238.41      292.51     13.81 o
  -6   6  14        7.71       12.60      4.01 o
  -5   6  14       43.63       44.65      4.62 o
  -4   6  14       47.58       60.00      5.19 o
  -3   6  14        9.99       -0.28      3.13 o
  -2   6  14       24.03       16.47      5.04 o
  -1   6  14      294.16      310.62     10.47 o
   0   6  14       16.40       17.14      5.36 o
   1   6  14      108.28       95.85      7.66 o
   2   6  14      169.30      161.60      6.56 o
   3   6  14       43.19       36.34      3.92 o
   4   6  14        8.83       -0.65      3.25 o
   5   6  14      120.21      110.99      6.63 o
   6   6  14       36.88       27.13      4.47 o
   7   6  14        1.04       -2.44      3.84 o
   8   6  14       47.00       70.69      8.08 o
 -15   0  15      113.69      116.69     13.94 o
 -13   0  15      309.51      329.50     19.24 o
 -11   0  15      252.92      250.68     17.26 o
  -9   0  15      164.37      151.95     12.89 o
  -7   0  15        0.10       -5.30      2.65 o
  -5   0  15      988.37      976.01     19.91 o
  -3   0  15        0.54       -0.67      1.88 o
  -1   0  15        2.36        0.65      2.25 o
   1   0  15     1197.18     1264.55     20.91 o
   3   0  15       79.91       73.07      4.99 o
   5   0  15     1359.86     1400.20     42.52 o
   7   0  15     2769.10     2917.78     54.96 o
   9   0  15     1127.11     1187.34     36.55 o
  11   0  15     1429.85     1524.75     44.28 o
  13   0  15       71.93       58.45     10.74 o
  15   0  15       17.23       16.93      8.43 o
 -16   1  15        7.13        6.29      5.92 o
 -15   1  15       42.20       38.04      6.79 o
 -14   1  15       47.84       51.43      7.03 o
 -13   1  15      297.97      295.58     13.67 o
 -12   1  15        0.90       -6.25      4.01 o
 -11   1  15      157.08      139.27      9.43 o
 -10   1  15      120.89      109.92      8.12 o
  -9   1  15       84.42       71.71      6.79 o
  -8   1  15       66.77       64.62      6.40 o
  -7   1  15        7.60       -0.25      2.14 o
  -6   1  15      112.54      109.29      4.58 o
  -5   1  15      163.65      160.94      6.05 o
  -4   1  15      242.30      253.38      5.21 o
  -3   1  15     1295.59     1271.65     14.66 o
  -2   1  15       41.54       31.62      2.41 o
  -1   1  15      475.42      498.02      8.80 o
   0   1  15        3.01        1.98      1.73 o
   1   1  15      842.57      858.24     11.26 o
   2   1  15      748.12      773.17     10.10 o
   3   1  15      554.37      545.15      8.23 o
   4   1  15      254.53      262.88      6.09 o
   5   1  15      224.87      215.03      6.80 o
   6   1  15      622.01      645.68     12.23 o
   7   1  15     1451.51     1475.38     21.26 o
   8   1  15       84.01       84.02      6.91 o
   9   1  15        0.62       -9.28      4.64 o
  10   1  15      211.68      218.32     11.73 o
  11   1  15      148.16      160.73     13.74 o
  12   1  15       23.02       24.02      6.06 o
  13   1  15       69.70       56.56     13.74 o
  14   1  15       24.00       13.99      7.24 o
  15   1  15       16.48        9.45      6.60 o
 -15   2  15        4.18       -0.47      5.76 o
 -14   2  15        0.15        5.94      4.86 o
 -13   2  15       11.31       11.08      4.87 o
 -12   2  15      529.31      535.43     20.37 o
 -11   2  15       10.47        9.04      4.39 o
 -10   2  15      436.52      456.63     14.56 o
  -9   2  15        7.16        2.83      3.91 o
  -8   2  15       42.86       39.42      4.71 o
  -7   2  15      472.81      457.68     10.03 o
  -6   2  15     1589.45     1629.77     20.54 o
  -5   2  15       15.34       12.78      2.41 o
  -4   2  15      186.72      167.90      5.04 o
  -3   2  15        0.96       -3.58      1.79 o
  -2   2  15     2099.03     2099.65     20.80 o
  -1   2  15      777.00      775.26     11.16 o
   0   2  15      758.94      737.00     10.77 o
   1   2  15       87.13       82.04      4.38 o
   2   2  15     2564.72     2529.14     25.43 o
   3   2  15      545.66      549.98      9.29 o
   4   2  15      917.62      868.93     14.45 o
   5   2  15      106.54       99.21      4.98 o
   6   2  15       11.87        2.72      2.66 o
   7   2  15      435.85      402.07     10.45 o
   8   2  15      564.60      591.53     13.13 o
   9   2  15      104.71      104.83      6.66 o
  10   2  15      116.35      120.86      9.00 o
  11   2  15       37.17       36.17      6.81 o
  12   2  15        1.08       -3.85      5.36 o
  13   2  15        1.67       -5.49      4.85 o
  14   2  15      216.87      225.52     15.01 o
 -14   3  15       91.64      102.56     13.96 o
 -13   3  15        2.64        4.46      5.42 o
 -12   3  15        0.00        0.98      4.71 o
 -11   3  15       36.08       43.15      8.96 o
 -10   3  15      134.67      104.44      9.28 o
  -9   3  15        2.03        1.86      4.44 o
  -8   3  15      696.31      698.64     14.07 o
  -7   3  15        5.89       11.35      3.20 o
  -6   3  15      183.49      191.96      6.36 o
  -5   3  15     1555.35     1557.37     19.74 o
  -4   3  15      693.38      685.74     10.57 o
  -3   3  15     1146.00     1129.68     13.83 o
  -2   3  15      346.74      307.01      6.33 o
  -1   3  15        0.17       -3.52      1.91 o
   0   3  15      305.10      289.06      6.45 o
   1   3  15      121.22      117.12      4.57 o
   2   3  15      692.11      717.89     10.74 o
   3   3  15        1.02       -2.07      1.97 o
   4   3  15      443.08      441.54      8.82 o
   5   3  15       21.82       12.81      3.05 o
   6   3  15       38.93       37.05      4.15 o
   7   3  15      147.06      145.04      7.86 o
   8   3  15      589.12      568.53     12.52 o
   9   3  15        1.10       -0.96      3.27 o
  10   3  15       25.73       19.19      5.93 o
  11   3  15        0.65        1.80      5.01 o
  12   3  15       36.09       36.04      7.49 o
  13   3  15       37.89       29.57      7.24 o
  14   3  15        9.32        6.43      7.69 o
 -13   4  15       11.22        8.47      6.11 o
 -12   4  15       18.43        8.96      5.85 o
 -11   4  15       18.50       11.93      5.84 o
 -10   4  15        7.62        7.61      5.34 o
  -9   4  15      175.59      202.50     21.24 o
  -8   4  15       34.72       26.69      4.67 o
  -7   4  15      309.40      332.59     10.45 o
  -6   4  15       26.52       23.37      4.05 o
  -5   4  15       14.46       14.50      3.30 o
  -4   4  15      349.20      318.31      7.73 o
  -3   4  15       12.55       17.73      2.69 o
  -2   4  15      492.60      490.77      9.35 o
  -1   4  15      106.24       90.37      4.89 o
   0   4  15     1139.74     1138.29     16.87 o
   1   4  15        6.46        6.73      2.66 o
   2   4  15      107.63      111.18      7.40 o
   3   4  15       33.40       38.26      3.96 o
   4   4  15      571.62      554.39     11.86 o
   5   4  15      432.75      414.43     10.25 o
   6   4  15       54.25       40.06      4.09 o
   7   4  15       24.89       34.59      4.09 o
   8   4  15       32.96       35.06      4.30 o
   9   4  15      404.13      420.08     16.30 o
  10   4  15      150.52      181.65     22.30 o
  11   4  15      200.14      193.33     16.39 o
  12   4  15      135.19      126.67     14.41 o
 -11   5  15       37.79       28.51      8.61 o
 -10   5  15       25.92       32.09      9.87 o
  -9   5  15       60.53       53.47      7.81 o
  -8   5  15       52.69       58.87      6.44 o
  -7   5  15        7.36        7.35      3.90 o
  -6   5  15        2.35        3.23      3.57 o
  -5   5  15       53.98       51.91      4.76 o
  -4   5  15       14.86       13.37      3.48 o
  -3   5  15        0.40       -1.08      2.83 o
  -2   5  15        1.01        0.74      3.09 o
  -1   5  15      266.74      276.99     10.16 o
   0   5  15       16.67       23.02      3.87 o
   1   5  15       62.19       49.81      4.86 o
   2   5  15      297.92      296.83      8.43 o
   3   5  15       17.45       10.68      3.27 o
   4   5  15       57.08       59.46      5.09 o
   5   5  15       23.88       26.20      4.21 o
   6   5  15        6.25        3.50      3.62 o
   7   5  15      118.03      115.83      7.12 o
   8   5  15        0.37       -2.31      3.95 o
   9   5  15      186.34      223.51     24.88 o
  10   5  15        7.18       14.94      7.50 o
  -7   6  15        0.97        3.34      3.93 o
  -6   6  15       23.13       35.92      5.11 o
  -5   6  15        1.65        0.18      3.84 o
  -4   6  15        5.37        9.59      4.02 o
  -3   6  15       49.70       41.14      4.68 o
  -2   6  15       51.29       66.84      5.49 o
  -1   6  15      124.64      137.81      7.00 o
   0   6  15       13.22       20.90      3.92 o
   1   6  15       21.52       15.42      3.79 o
   2   6  15       56.51       42.68      4.28 o
   3   6  15       20.59       16.85      3.55 o
   4   6  15       31.66       37.16      5.03 o
   5   6  15        0.80       -2.01      3.67 o
   6   6  15       18.45       14.53      4.54 o
   7   6  15      137.32      179.10     10.02 o
 -14   0  16      248.60      267.35     19.52 o
 -12   0  16       76.30       60.00     10.13 o
 -10   0  16       42.91       36.84      8.64 o
  -8   0  16       30.71       40.00      8.00 o
  -6   0  16     1502.08     1539.37     28.26 o
  -4   0  16     2466.63     2383.69     34.89 o
  -2   0  16      110.43      114.95      6.80 o
   0   0  16        4.23        7.22      3.18 o
   2   0  16     1148.63     1063.01     18.99 o
   4   0  16      475.92      432.93     11.34 o
   6   0  16      941.15     1033.78     25.97 o
   8   0  16       17.70       16.18      7.62 o
  10   0  16      466.31      533.18     24.45 o
  12   0  16       33.43       53.36     10.01 o
  14   0  16        0.03       -0.90      6.80 o
 -15   1  16      173.07      171.23     11.60 o
 -14   1  16        3.05        4.64      4.85 o
 -13   1  16       16.15       16.01      5.56 o
 -12   1  16      112.91      109.15      8.88 o
 -11   1  16      401.20      408.07     14.42 o
 -10   1  16      639.99      647.92     17.79 o
  -9   1  16      682.34      678.32     21.98 o
  -8   1  16     1532.37     1613.66     30.81 o
  -7   1  16      203.29      173.01      7.45 o
  -6   1  16      775.34      785.36     12.32 o
  -5   1  16       94.07       81.81      4.10 o
  -4   1  16      277.91      287.28      6.73 o
  -3   1  16      356.83      356.99      8.20 o
  -2   1  16      161.68      142.50      5.88 o
  -1   1  16      800.29      786.92     11.40 o
   0   1  16     1240.03     1177.86     14.25 o
   1   1  16      266.47      259.16      6.00 o
   2   1  16      294.49      293.92      6.83 o
   3   1  16      942.83      930.93     13.19 o
   4   1  16      576.68      580.16     10.67 o
   5   1  16       39.27       32.30      3.55 o
   6   1  16      716.38      714.52     14.49 o
   7   1  16      509.14      485.82     13.28 o
   8   1  16      689.09      764.58     19.66 o
   9   1  16      161.22      160.48     10.12 o
  10   1  16      724.11      715.43     23.09 o
  11   1  16      289.88      326.69     13.84 o
  12   1  16       17.02       12.75      5.66 o
  13   1  16      220.97      236.37     13.24 o
  14   1  16       30.32       28.70      7.72 o
 -15   2  16        2.54        8.59      6.50 o
 -14   2  16        1.02        1.90      5.51 o
 -13   2  16      276.46      300.67     19.87 o
 -12   2  16        2.03       -1.60      4.47 o
 -11   2  16      302.27      318.09     12.79 o
 -10   2  16       16.30       11.12      4.64 o
  -9   2  16      304.13      297.45     16.16 o
  -8   2  16      222.39      211.80     10.77 o
  -7   2  16      221.74      208.00      8.13 o
  -6   2  16        2.46       11.38      4.86 o
  -5   2  16       72.32       65.84      3.94 o
  -4   2  16      168.38      155.98      5.80 o
  -3   2  16      219.00      183.98      5.81 o
  -2   2  16       83.05       74.72      3.68 o
  -1   2  16       12.52       15.96      2.64 o
   0   2  16     1002.94     1024.34     13.81 o
   1   2  16     1397.41     1348.84     17.88 o
   2   2  16      229.32      202.38      6.10 o
   3   2  16     2128.30     2037.45     23.08 o
   4   2  16     1083.77     1166.96     16.55 o
   5   2  16      393.62      402.38      9.47 o
   6   2  16      388.32      360.28      9.93 o
   7   2  16      385.91      390.12     10.71 o
   8   2  16       25.94       28.35      5.56 o
   9   2  16     1070.18     1064.92     24.78 o
  10   2  16        7.81        2.17      5.27 o
  11   2  16        4.98        7.98      6.61 o
  12   2  16       66.12       61.79      8.54 o
  13   2  16       71.55       66.99      9.06 o
  14   2  16       97.11       87.13     10.52 o
 -14   3  16      203.06      215.79     14.38 o
 -13   3  16        6.80        6.54      7.10 o
 -12   3  16        1.59       -1.97      5.91 o
 -11   3  16        1.86       -1.81      8.52 o
 -10   3  16       39.39       45.44      7.08 o
  -9   3  16       55.17       55.97      7.31 o
  -8   3  16        1.77       -1.05      4.27 o
  -7   3  16        5.55        5.49      3.34 o
  -6   3  16       15.94       15.85      3.20 o
  -5   3  16      166.94      167.84      7.11 o
  -4   3  16      160.37      174.15      5.78 o
  -3   3  16      514.12      582.81      9.86 o
  -2   3  16        8.46        1.35      2.49 o
  -1   3  16      415.73      393.93      8.88 o
   0   3  16      170.82      160.84     10.82 o
   1   3  16     1995.92     2053.44     24.40 o
   2   3  16       29.33       27.01      3.21 o
   3   3  16       25.37       13.48      3.32 o
   4   3  16     1587.52     1655.84     24.56 o
   5   3  16      196.92      191.13      8.33 o
   6   3  16       42.72       34.71      4.18 o
   7   3  16      145.58      133.97      7.90 o
   8   3  16      234.45      277.05      9.92 o
   9   3  16      336.11      385.04     22.92 o
  10   3  16        3.93        3.95      9.42 o
  11   3  16        0.00       -1.88      4.78 o
  12   3  16      319.53      326.23     16.33 o
  13   3  16       89.01       70.68      9.38 o
 -12   4  16       61.72       50.96      8.14 o
 -11   4  16       47.56       43.71      9.11 o
 -10   4  16       43.42       44.57      7.37 o
  -9   4  16       36.56       30.33      6.43 o
  -8   4  16        6.81        7.96      5.15 o
  -7   4  16      258.35      249.15      9.54 o
  -6   4  16      379.05      383.59     14.12 o
  -5   4  16        1.50        2.58      3.02 o
  -4   4  16       69.91       56.61      4.35 o
  -3   4  16      210.48      212.46      8.17 o
  -2   4  16       11.07       10.52      3.12 o
  -1   4  16       75.87       79.81      5.10 o
   0   4  16      135.79      121.54      7.96 o
   1   4  16       18.99        5.87      3.23 o
   2   4  16      553.77      520.24     11.51 o
   3   4  16        3.08        0.71      2.61 o
   4   4  16        7.86       10.14      3.32 o
   5   4  16      144.61      144.27      6.85 o
   6   4  16       10.67        4.47      3.67 o
   7   4  16      309.60      312.28      9.44 o
   8   4  16       41.75       34.74      5.88 o
   9   4  16      223.56      235.95     17.50 o
  10   4  16        0.56        4.95     10.94 o
  11   4  16      205.95      187.64     16.67 o
 -10   5  16       32.54       34.83     10.94 o
  -9   5  16        1.10        6.86      6.37 o
  -8   5  16        6.29        3.24      5.38 o
  -7   5  16       35.60       31.99      4.98 o
  -6   5  16        9.36        6.30      3.58 o
  -5   5  16       74.91       89.59      5.94 o
  -4   5  16        0.35       -0.73      3.22 o
  -3   5  16       40.04       39.98      4.57 o
  -2   5  16        2.06        4.41      3.26 o
  -1   5  16        0.04       -0.69      3.06 o
   0   5  16       16.15       32.06      4.30 o
   1   5  16        5.48        2.84      3.25 o
   2   5  16       87.58       82.73      5.23 o
   3   5  16        7.63        7.18      3.11 o
   4   5  16       50.15       47.28      4.94 o
   5   5  16        1.88       -3.25      3.31 o
   6   5  16       17.67       18.80      4.38 o
   7   5  16       63.90       52.30      5.49 o
   8   5  16      276.65      308.92     14.53 o
   9   5  16        0.70        1.29      7.08 o
  -6   6  16       67.52       84.76      6.70 o
  -5   6  16      261.86      298.51     11.53 o
  -4   6  16       97.88      118.16      7.72 o
  -3   6  16        7.84       11.78      4.21 o
  -2   6  16       14.66       20.69      4.46 o
  -1   6  16       44.20       44.48      5.25 o
   0   6  16       30.53       33.28      4.49 o
   1   6  16       56.57       56.47      5.19 o
   2   6  16       53.31       55.72      5.96 o
   3   6  16        2.27        1.81      3.53 o
   4   6  16        3.71        0.61      3.73 o
   5   6  16       42.97       60.68      6.54 o
   6   6  16        0.15       -7.19      7.51 o
 -15   0  17      254.98      303.80     21.99 o
 -13   0  17      495.98      535.05     24.87 o
 -11   0  17      755.08      738.22     28.35 o
  -9   0  17        4.61       -5.76      5.56 o
  -7   0  17      503.64      496.46     30.88 o
  -5   0  17      619.84      618.12     15.85 o
  -3   0  17      346.28      324.53     11.13 o
  -1   0  17       63.41       58.76      5.46 o
   1   0  17     2055.28     1846.40     35.76 o
   3   0  17      351.92      398.31     18.45 o
   5   0  17        2.22        1.24      3.84 o
   7   0  17      333.93      351.09     18.80 o
   9   0  17     1943.38     2213.27     57.63 o
  11   0  17        0.63       -2.58      6.28 o
  13   0  17        1.16        4.32      7.06 o
 -15   1  17        5.39        5.21      5.48 o
 -14   1  17      239.66      275.06     18.23 o
 -13   1  17       16.17       19.18      5.74 o
 -12   1  17        1.75       -6.43      4.23 o
 -11   1  17      832.47      855.93     21.87 o
 -10   1  17      196.07      194.62     14.71 o
  -9   1  17        4.04       -2.70      3.95 o
  -8   1  17      192.50      177.70     10.09 o
  -7   1  17      108.56      100.95      7.75 o
  -6   1  17      236.06      243.48      8.55 o
  -5   1  17      407.27      380.89      8.71 o
  -4   1  17     1433.48     1427.87     17.02 o
  -3   1  17       36.29       27.09      3.05 o
  -2   1  17     1697.89     1573.26     21.63 o
  -1   1  17      201.83      179.45      6.21 o
   0   1  17       31.42       20.57      2.88 o
   1   1  17      312.31      283.83      7.32 o
   2   1  17      716.56      675.86     10.96 o
   3   1  17        4.46       -2.06      2.13 o
   4   1  17      169.19      175.34      6.52 o
   5   1  17     1309.36     1226.38     21.40 o
   6   1  17        1.20       -4.41      3.50 o
   7   1  17       61.94       58.58      6.97 o
   8   1  17      196.77      211.12     11.44 o
   9   1  17        0.22       -5.72      4.21 o
  10   1  17        0.49       -4.43      4.57 o
  11   1  17        0.00       -2.86      4.65 o
  12   1  17      189.15      161.00     14.01 o
  13   1  17       89.25       67.82     10.50 o
  14   1  17       63.33       68.93     12.36 o
 -14   2  17      232.93      250.58     16.01 o
 -13   2  17       14.34       15.93      6.52 o
 -12   2  17      165.78      129.16      9.81 o
 -11   2  17       60.16       63.82      7.16 o
 -10   2  17      255.74      257.26     12.59 o
  -9   2  17       21.98       17.47      4.81 o
  -8   2  17      196.69      191.23     10.35 o
  -7   2  17      494.67      506.90     15.17 o
  -6   2  17      717.11      715.35     13.25 o
  -5   2  17      477.30      488.40     10.62 o
  -4   2  17      789.72      784.53     13.82 o
  -3   2  17      404.13      388.34      8.64 o
  -2   2  17       88.17       71.39      4.41 o
  -1   2  17     2289.17     2341.16     27.41 o
   0   2  17        0.07       -4.20      2.30 o
   1   2  17        0.08        0.25      3.30 o
   2   2  17      565.26      574.19     10.58 o
   3   2  17      273.30      262.96      7.27 o
   4   2  17      166.50      172.96      7.51 o
   5   2  17       39.39       40.15      4.40 o
   6   2  17        6.49        0.41      3.24 o
   7   2  17       71.10       80.45      8.05 o
   8   2  17      490.94      482.86     21.83 o
   9   2  17      128.66      143.60     11.62 o
  10   2  17      179.28      192.71     13.32 o
  11   2  17      128.46      155.56     12.37 o
  12   2  17      116.54      122.67     11.54 o
  13   2  17       10.58        2.69      8.87 o
 -13   3  17      179.27      173.10     13.59 o
 -12   3  17        5.08        7.08      6.67 o
 -11   3  17        2.23        1.04      5.02 o
 -10   3  17       86.02       83.40      9.24 o
  -9   3  17        0.39       -0.19      4.54 o
  -8   3  17       11.80        2.29      4.54 o
  -7   3  17      711.19      788.23     28.75 o
  -6   3  17       13.13        3.79      3.45 o
  -5   3  17      120.19       99.94      8.58 o
  -4   3  17      399.84      381.23     10.20 o
  -3   3  17      685.21      746.36     14.51 o
  -2   3  17      255.13      226.01      8.89 o
  -1   3  17      165.79      161.65      7.81 o
   0   3  17      231.74      232.15     12.34 o
   1   3  17     1621.21     1636.29     26.72 o
   2   3  17       25.04       26.05      3.89 o
   3   3  17       15.75       16.61      3.55 o
   4   3  17       15.07       13.89      3.83 o
   5   3  17     2179.76     2137.21     33.49 o
   6   3  17      247.84      238.96      9.31 o
   7   3  17      219.01      224.92      9.25 o
   8   3  17       25.79       22.48      5.10 o
   9   3  17      465.11      444.44     39.44 o
  10   3  17       50.63       45.91      7.72 o
  11   3  17       30.86       28.35      7.18 o
  12   3  17      158.73      140.89     13.20 o
 -11   4  17        1.07       -1.47      5.46 o
 -10   4  17        1.14        2.56      5.24 o
  -9   4  17       67.81       70.20      8.73 o
  -8   4  17      456.11      518.13     18.72 o
  -7   4  17        7.53       10.38      4.45 o
  -6   4  17      214.28      233.42      9.53 o
  -5   4  17       18.16       10.35      3.61 o
  -4   4  17      307.36      317.80      9.49 o
  -3   4  17       16.55       11.76      3.38 o
  -2   4  17      173.15      185.71      7.67 o
  -1   4  17      111.43       98.43      5.86 o
   0   4  17      539.44      573.46     12.40 o
   1   4  17       91.39       70.37      5.10 o
   2   4  17       26.71       34.79      3.71 o
   3   4  17        1.71        0.75      2.58 o
   4   4  17      235.65      240.89      8.49 o
   5   4  17        9.70       11.66      3.56 o
   6   4  17       37.81       29.32      4.70 o
   7   4  17        0.57       -3.24      3.98 o
   8   4  17       95.93       84.85      9.06 o
   9   4  17      225.07      214.62     17.65 o
  10   4  17        2.29       -2.11      6.58 o
  11   4  17       77.41       73.93     11.95 o
  -9   5  17        0.00       -1.38      6.52 o
  -8   5  17       11.11       15.90      7.62 o
  -7   5  17      192.72      227.03     13.01 o
  -6   5  17      427.68      461.84     12.08 o
  -5   5  17       97.87       94.25      6.33 o
  -4   5  17       36.21       32.13      4.60 o
  -3   5  17       38.82       39.78      4.91 o
  -2   5  17      171.50      142.53      9.12 o
  -1   5  17      172.71      172.45     11.63 o
   0   5  17       12.17       13.75      3.87 o
   1   5  17       25.16       17.84      4.06 o
   2   5  17        0.00       -5.56      2.78 o
   3   5  17       89.11       88.38      5.71 o
   4   5  17        9.77        2.57      3.34 o
   5   5  17        7.87        4.04      3.87 o
   6   5  17       10.82        5.26      3.90 o
   7   5  17        0.05       -4.01      4.47 o
   8   5  17        4.65        3.95      5.74 o
  -5   6  17        7.40       13.29      5.65 o
  -4   6  17       18.53       18.31      5.77 o
  -3   6  17      125.40      149.88     10.37 o
  -2   6  17       95.82      100.53     10.48 o
  -1   6  17       44.56       55.61      6.89 o
   0   6  17        0.60        1.11      4.75 o
   1   6  17        0.18       -3.80      4.50 o
   2   6  17       19.69       12.73      4.55 o
   3   6  17      128.90      150.87     11.55 o
   4   6  17       30.89       23.59      7.89 o
 -14   0  18        7.02       -0.32      7.43 o
 -12   0  18       14.85       -0.86      6.98 o
 -10   0  18       41.70       49.68      9.87 o
  -8   0  18     1577.20     1637.52     45.65 o
  -6   0  18     1951.29     1872.58     50.40 o
  -4   0  18      118.70      115.65     13.06 o
  -2   0  18     2163.52     2001.88     56.73 o
   0   0  18     2791.04     2865.41     53.71 o
   2   0  18     1123.67     1094.92     29.59 o
   4   0  18      897.43      792.54     40.32 o
   6   0  18       91.06       94.92     11.67 o
   8   0  18       81.64       44.95     10.16 o
  10   0  18       24.26       24.07      8.17 o
  12   0  18       36.97       44.06     10.94 o
  14   0  18        7.70      -18.87     11.15 o
 -14   1  18       64.70       68.16      8.23 o
 -13   1  18        6.55       13.15      5.48 o
 -12   1  18        0.50        6.72      4.91 o
 -11   1  18      828.63      920.01     23.20 o
 -10   1  18      575.88      572.09     17.48 o
  -9   1  18        4.44        0.06      4.10 o
  -8   1  18        0.51        5.42      4.44 o
  -7   1  18     1166.03     1204.93     27.80 o
  -6   1  18       22.79       27.86      5.39 o
  -5   1  18      304.46      300.15     10.50 o
  -4   1  18       36.99       43.65      4.58 o
  -3   1  18     2880.53     2825.03     37.47 o
  -2   1  18       60.88       52.61      4.60 o
  -1   1  18       76.82       64.45      4.51 o
   0   1  18      717.62      711.97     13.03 o
   1   1  18      563.74      540.35     10.41 o
   2   1  18      226.48      208.07      6.97 o
   3   1  18       75.56       78.50      5.15 o
   4   1  18     2120.43     2005.41     29.46 o
   5   1  18      179.42      160.93      9.87 o
   6   1  18      412.23      402.20     14.25 o
   7   1  18       28.27       27.06      5.76 o
   8   1  18      113.25       94.56     10.59 o
   9   1  18      232.60      275.03     21.79 o
  10   1  18        1.68       -4.67      4.48 o
  11   1  18        8.02        0.08      4.92 o
  12   1  18       56.84       59.71      8.21 o
  13   1  18        2.10       -7.31      5.52 o
 -13   2  18        0.74       -5.17      5.23 o
 -12   2  18      176.38      189.41     13.66 o
 -11   2  18       53.53       51.80      8.14 o
 -10   2  18       48.25       32.85      7.92 o
  -9   2  18      295.00      290.87     15.66 o
  -8   2  18       72.82       74.21      7.07 o
  -7   2  18       48.91       42.69      6.13 o
  -6   2  18      155.89      157.99      8.54 o
  -5   2  18       35.82       35.79      4.40 o
  -4   2  18      264.06      295.83      8.39 o
  -3   2  18      590.80      572.76     12.49 o
  -2   2  18       37.04       22.09      3.91 o
  -1   2  18     1195.83     1175.27     19.44 o
   0   2  18        6.93       -5.98      2.99 o
   1   2  18     2354.19     2164.80     30.82 o
   2   2  18      241.62      260.17      8.15 o
   3   2  18      194.49      165.20      6.86 o
   4   2  18       16.13       14.02      3.32 o
   5   2  18      407.32      352.46     12.04 o
   6   2  18        0.60       -1.35      4.09 o
   7   2  18      437.02      446.14     15.43 o
   8   2  18       32.64       36.69      7.28 o
   9   2  18      278.24      269.34     19.00 o
  10   2  18        3.98        3.98      5.60 o
  11   2  18       14.15       25.07      8.95 o
  12   2  18       94.50      104.71     11.34 o
  13   2  18        7.28        4.70      6.41 o
 -12   3  18       21.39       21.80      8.12 o
 -11   3  18       33.34       40.59      9.08 o
 -10   3  18       11.93       -3.60      4.98 o
  -9   3  18        0.72        2.69      5.02 o
  -8   3  18       98.32       93.49      9.22 o
  -7   3  18      226.96      228.81     13.53 o
  -6   3  18       44.80       53.23      7.33 o
  -5   3  18       48.76       47.33      4.74 o
  -4   3  18      138.93      135.54      6.96 o
  -3   3  18     1473.65     1484.18     25.32 o
  -2   3  18       21.35       15.71      4.01 o
  -1   3  18      620.04      617.93     14.31 o
   0   3  18       18.65       25.86      4.22 o
   1   3  18      111.41       90.22      6.27 o
   2   3  18       10.35        7.25      3.19 o
   3   3  18      121.94      118.08      6.54 o
   4   3  18       35.26       18.37      5.87 o
   5   3  18      360.21      360.73     11.84 o
   6   3  18        9.13        7.70      3.82 o
   7   3  18      189.93      215.96     10.77 o
   8   3  18        0.10       -0.50      4.17 o
   9   3  18        1.47        0.09      5.28 o
  10   3  18       22.82        8.75      6.04 o
  11   3  18       17.32       23.01      7.04 o
  12   3  18       47.62       40.00     11.30 o
 -11   4  18        0.32        5.43      7.20 o
 -10   4  18      166.76      151.89     14.65 o
  -9   4  18       99.19       87.56     17.40 o
  -8   4  18        2.00        5.42      5.23 o
  -7   4  18      100.88       82.36      9.08 o
  -6   4  18       15.29        9.02      4.05 o
  -5   4  18      539.71      568.14     14.46 o
  -4   4  18      625.07      666.60     20.12 o
  -3   4  18       81.54       63.68      6.56 o
  -2   4  18       50.58       60.38      5.06 o
  -1   4  18       13.49        9.95      3.36 o
   0   4  18      215.28      232.22     12.82 o
   1   4  18       10.16        6.86      3.40 o
   2   4  18      303.83      291.30      8.40 o
   3   4  18        0.93       -1.39      2.79 o
   4   4  18      226.71      200.95      7.66 o
   5   4  18       17.54       19.06      4.91 o
   6   4  18        5.10        2.84      4.30 o
   7   4  18       17.74       20.09      5.13 o
   8   4  18        0.28       -1.24      6.70 o
   9   4  18       16.49       22.28     10.94 o
  10   4  18       45.09       51.26     14.15 o
  -8   5  18       19.54        8.69     11.37 o
  -7   5  18      105.70      126.72     11.21 o
  -6   5  18       28.99       36.36      6.03 o
  -5   5  18        0.18        7.16      5.08 o
  -4   5  18        0.02       -2.87      3.58 o
  -3   5  18        0.08        3.15      3.54 o
  -2   5  18       54.27       57.94      5.48 o
  -1   5  18       41.96       22.41      5.11 o
   0   5  18        0.37       -3.92      3.28 o
   1   5  18       35.34       35.75      4.85 o
   2   5  18        4.42        4.14      3.34 o
   3   5  18        1.62        6.31      3.42 o
   4   5  18        0.54       -3.60      3.16 o
   5   5  18       19.17       12.64      4.57 o
   6   5  18        3.05       -0.52      4.50 o
   7   5  18      231.67      285.33     14.29 o
  -2   6  18       99.03      125.43      9.73 o
  -1   6  18        6.41       10.69      5.34 o
   0   6  18       22.44       24.45      8.90 o
   1   6  18       54.42       68.47      7.86 o
   2   6  18       52.34       58.31      9.67 o
 -13   0  19      142.91      151.60     15.76 o
 -11   0  19     1108.47     1181.12     38.95 o
  -9   0  19      609.10      617.61     25.78 o
  -7   0  19     1393.28     1339.73     61.34 o
  -5   0  19       12.60       -0.79      4.57 o
  -3   0  19      200.21      154.42     25.31 o
  -1   0  19       26.49       42.95     11.15 o
   1   0  19        0.03       -2.02      6.65 o
   3   0  19      203.68      199.44     15.46 o
   5   0  19      213.66      244.44     17.28 o
   7   0  19       73.85       59.08     12.44 o
   9   0  19      190.41      208.54     17.42 o
  11   0  19       14.55       32.99      9.27 o
  13   0  19       24.51       10.55      8.48 o
 -13   1  19        0.00       -1.48      4.88 o
 -12   1  19        1.27        6.58      4.95 o
 -11   1  19       83.71       86.09      8.33 o
 -10   1  19      238.16      258.12     13.33 o
  -9   1  19       82.27       71.96      7.69 o
  -8   1  19       82.56       74.14      9.35 o
  -7   1  19       94.66       84.50      7.60 o
  -6   1  19      277.75      272.14     10.50 o
  -5   1  19       15.60       11.53      3.67 o
  -4   1  19       89.05       79.74      6.91 o
  -3   1  19      961.10      917.06     21.39 o
  -2   1  19        0.21       -2.41      3.05 o
  -1   1  19       25.19       15.95      4.00 o
   0   1  19      306.38      286.42     10.34 o
   1   1  19       84.18       42.39      4.71 o
   2   1  19       40.08       59.80      5.94 o
   3   1  19       90.60       74.63      7.27 o
   4   1  19        5.92        5.55      4.55 o
   5   1  19       11.72       16.94      5.14 o
   6   1  19        4.15        0.07      4.45 o
   7   1  19      183.86      151.07     10.23 o
   8   1  19       24.19       14.16      5.49 o
   9   1  19        0.20       -3.95      4.36 o
  10   1  19        1.30       -7.22      4.55 o
  11   1  19        0.40       -5.40      4.70 o
  12   1  19       54.48       66.34      9.70 o
  13   1  19       50.71       34.55      8.33 o
 -13   2  19      112.23      125.12     12.13 o
 -12   2  19        9.69        8.90      5.91 o
 -11   2  19       55.91       54.17      8.49 o
 -10   2  19      100.40      103.74     12.26 o
  -9   2  19      150.75      157.52     14.61 o
  -8   2  19       28.30       24.88      5.49 o
  -7   2  19      142.05      156.06      8.78 o
  -6   2  19       36.67       26.77      4.49 o
  -5   2  19        4.28        4.74      4.00 o
  -4   2  19     1637.41     1660.74     28.71 o
  -3   2  19       16.96       23.36      4.42 o
  -2   2  19       33.22       18.87      3.77 o
  -1   2  19      135.17      130.50      8.06 o
   0   2  19      528.00      497.49     12.54 o
   1   2  19       82.15       75.31      5.47 o
   2   2  19      107.34       81.23      5.18 o
   3   2  19       96.59      100.34      6.30 o
   4   2  19       18.62        8.43      4.45 o
   5   2  19        0.86       -3.94      4.21 o
   6   2  19        0.91       -4.95      5.14 o
   7   2  19       43.63       50.16      7.87 o
   8   2  19        0.08       -0.18      5.01 o
   9   2  19       68.88       63.47      9.04 o
  10   2  19      236.67      252.68     15.87 o
  11   2  19      105.61      101.77     11.30 o
  12   2  19       23.50       17.04      7.42 o
 -12   3  19      104.94      110.97     15.44 o
 -11   3  19       66.69       67.23     11.80 o
 -10   3  19       17.61        8.67      5.91 o
  -9   3  19      285.97      272.86     15.57 o
  -8   3  19       30.45       24.36      6.48 o
  -7   3  19        3.39       -3.06      4.51 o
  -6   3  19       44.84       55.88      6.75 o
  -5   3  19       71.23       75.97      7.37 o
  -4   3  19        0.27       -3.00      3.17 o
  -3   3  19      196.47      172.33      8.56 o
  -2   3  19       52.61       54.13      6.01 o
  -1   3  19       38.43       38.10      4.88 o
   0   3  19       53.66       60.22      5.64 o
   1   3  19      271.07      275.35      9.95 o
   2   3  19      232.41      212.39      9.07 o
   3   3  19       33.67       24.64      5.72 o
   4   3  19        1.13        0.70      3.58 o
   5   3  19      129.22      116.27      8.56 o
   6   3  19        0.00        0.72      5.12 o
   7   3  19      100.77       86.81      7.90 o
   8   3  19      189.14      182.37     13.11 o
   9   3  19        3.61       -1.27      5.33 o
  10   3  19        5.83        8.61      6.47 o
  11   3  19       18.90        7.57      6.50 o
 -10   4  19        0.79        3.67      7.11 o
  -9   4  19      273.65      335.50     19.85 o
  -8   4  19       69.86       69.62     15.90 o
  -7   4  19      378.64      386.31     16.80 o
  -6   4  19      135.07      141.28     11.46 o
  -5   4  19      161.32      159.97     12.09 o
  -4   4  19       32.42       31.49      6.16 o
  -3   4  19        0.61        0.30      3.74 o
  -2   4  19       32.67       25.53      4.93 o
  -1   4  19       57.49       47.21      5.34 o
   0   4  19        9.45        4.09      3.69 o
   1   4  19       90.90       88.63      9.25 o
   2   4  19       30.61       23.93      4.09 o
   3   4  19      193.00      225.57     12.82 o
   4   4  19        4.48       -3.71      3.60 o
   5   4  19       74.11       90.95      7.67 o
   6   4  19      151.92      182.73     13.65 o
   7   4  19       59.02       55.08      8.20 o
   8   4  19        5.43       -5.23      6.78 o
   9   4  19        7.55       -2.29      7.01 o
  -7   5  19        0.10       -4.72      5.48 o
  -6   5  19      103.02       96.01     10.04 o
  -5   5  19        5.75        6.18      5.52 o
  -4   5  19      257.93      306.92     21.89 o
  -3   5  19        0.09        3.74      4.39 o
  -2   5  19        5.51        1.88      3.76 o
  -1   5  19        0.02       -0.02      3.62 o
   0   5  19        8.05        4.09      5.08 o
   1   5  19       64.61       68.12      6.14 o
   2   5  19        1.87        2.93      3.87 o
   3   5  19       30.25       30.80      5.07 o
   4   5  19       18.49       15.58      4.64 o
   5   5  19        0.21        0.74      4.64 o
   6   5  19       26.78       22.08      5.54 o
 -12   0  20      159.42      178.22     16.81 o
 -10   0  20      207.10      231.40     18.35 o
  -8   0  20       47.21       33.19      8.78 o
  -6   0  20      392.35      379.77     16.09 o
  -4   0  20       44.10       46.49      8.78 o
  -2   0  20      509.89      436.30     45.68 o
   0   0  20       77.38       62.20      9.52 o
   2   0  20      338.90      310.53     17.74 o
   4   0  20      832.13      903.23     31.69 o
   6   0  20      297.97      261.73     18.64 o
   8   0  20        8.29       -0.63      9.22 o
  10   0  20       27.46       39.74     10.01 o
  12   0  20       13.71        9.80      8.48 o
 -13   1  20        1.75       -1.09      5.39 o
 -12   1  20        0.04        1.55      4.93 o
 -11   1  20        2.07        4.65      4.88 o
 -10   1  20       31.21       27.92      6.09 o
  -9   1  20        1.10       -3.65      4.18 o
  -8   1  20      570.02      591.74     17.90 o
  -7   1  20       73.21       77.12      6.77 o
  -6   1  20        6.11        2.27      3.45 o
  -5   1  20       91.65       99.24      7.39 o
  -4   1  20     1056.52     1088.61     24.49 o
  -3   1  20      208.43      207.71     11.12 o
  -2   1  20       14.36       10.79      4.66 o
  -1   1  20      475.08      491.18     15.44 o
   0   1  20      263.50      269.60     12.10 o
   1   1  20       23.66       13.38      4.76 o
   2   1  20       82.45       87.19      9.16 o
   3   1  20       71.87       69.55      7.21 o
   4   1  20        3.63       -0.14      4.13 o
   5   1  20      402.98      410.55     14.81 o
   6   1  20       30.23       32.50      6.97 o
   7   1  20       74.49       72.37      7.89 o
   8   1  20       40.28       28.70      6.14 o
   9   1  20        2.69       -3.01      4.62 o
  10   1  20       13.23        9.24      5.47 o
  11   1  20       87.69       97.11     11.06 o
  12   1  20       31.87       57.58      9.40 o
 -12   2  20        0.08       -3.88      5.61 o
 -11   2  20        0.30       -4.03      5.28 o
 -10   2  20      434.21      512.72     20.11 o
  -9   2  20       80.21       76.10      9.18 o
  -8   2  20       23.57       26.15      5.05 o
  -7   2  20       26.37       33.04      5.28 o
  -6   2  20        2.05        0.89      3.68 o
  -5   2  20        6.59        7.70      3.97 o
  -4   2  20       12.67       14.15      4.85 o
  -3   2  20      868.50      817.58     20.56 o
  -2   2  20      149.67      133.70      9.13 o
  -1   2  20      637.70      648.60     17.89 o
   0   2  20       10.74       10.97      4.49 o
   1   2  20       25.57       18.06      4.97 o
   2   2  20        0.04       -0.74      6.56 o
   3   2  20      207.72      178.31     10.69 o
   4   2  20      265.78      230.20     12.20 o
   5   2  20      241.67      216.24     13.91 o
   6   2  20       25.26       19.07      6.25 o
   7   2  20        8.72       13.75      5.93 o
   8   2  20       45.89       33.12      7.30 o
   9   2  20        0.83        2.72      7.62 o
  10   2  20        0.85       -5.16      5.37 o
  11   2  20       15.60        8.99      6.62 o
 -11   3  20      124.90      120.40     14.52 o
 -10   3  20       11.81        5.36      7.28 o
  -9   3  20       10.95       12.89      6.16 o
  -8   3  20      190.33      181.03     13.18 o
  -7   3  20      158.65      161.11     12.88 o
  -6   3  20       53.98       59.39      7.07 o
  -5   3  20       52.74       43.74      6.37 o
  -4   3  20       17.80       23.85      6.29 o
  -3   3  20       16.25       24.77      7.71 o
  -2   3  20      238.97      223.20     20.96 o
  -1   3  20      381.15      382.04     14.40 o
   0   3  20        1.18        2.26      4.01 o
   1   3  20        4.72       -0.86      4.09 o
   2   3  20      238.43      249.12     12.54 o
   3   3  20       25.51       27.37      6.68 o
   4   3  20      194.21      206.31     13.44 o
   5   3  20       15.45       10.67      6.66 o
   6   3  20      134.85      125.62     11.39 o
   7   3  20      105.14       93.47      8.29 o
   8   3  20       22.30       29.48      7.23 o
   9   3  20      184.83      199.21     14.44 o
  10   3  20       12.57        5.74      6.29 o
  -9   4  20       60.55       60.30     11.11 o
  -8   4  20       45.46       38.68      9.58 o
  -7   4  20      238.30      213.57     14.69 o
  -6   4  20        0.41       -2.58      5.29 o
  -5   4  20      165.13      194.69     16.30 o
  -4   4  20       11.68        4.17      6.59 o
  -3   4  20       46.13       46.56     12.65 o
  -2   4  20        7.38        9.58      5.26 o
  -1   4  20       20.67       20.06      5.85 o
   0   4  20       26.18       31.42      5.63 o
   1   4  20       44.28       37.49      7.23 o
   2   4  20        9.36        7.36      4.56 o
   3   4  20       26.87       23.16      5.33 o
   4   4  20        0.80        3.27      4.47 o
   5   4  20        3.11       -2.12      5.21 o
   6   4  20        3.04       -0.15      5.37 o
   7   4  20        0.07       -4.76      6.59 o
   8   4  20       11.69        0.09      7.32 o
  -5   5  20      213.99      240.39     18.56 o
  -4   5  20       30.91       52.13     12.44 o
  -3   5  20        0.78        9.60      5.83 o
  -2   5  20       58.70       50.81     10.76 o
  -1   5  20       18.08       32.87      6.73 o
   0   5  20       60.79       71.00      8.24 o
   1   5  20       17.42       17.57      6.37 o
   2   5  20       65.50       74.77      7.41 o
   3   5  20        1.27       11.31      5.09 o
   4   5  20       84.91       91.06      8.33 o
   5   5  20        0.00       -2.57      5.66 o
 -11   0  21      126.85      111.60     14.10 o
  -9   0  21        9.23        4.39      7.12 o
  -7   0  21       85.73       93.53      9.73 o
  -5   0  21      359.55      390.34     20.17 o
  -3   0  21       76.40       55.71      9.52 o
  -1   0  21      773.78      775.64     28.81 o
   1   0  21       82.72       60.17     10.13 o
   3   0  21      148.31      122.94     13.65 o
   5   0  21      185.34      214.65     37.32 o
   7   0  21       93.60       83.05     17.80 o
   9   0  21        2.20       -0.57      6.70 o
  11   0  21       32.30       36.54     10.46 o
 -12   1  21        2.14       -1.01      5.24 o
 -11   1  21      164.99      164.82     11.53 o
 -10   1  21      230.46      258.86     13.76 o
  -9   1  21        7.32       10.34      5.02 o
  -8   1  21        7.23        6.57      4.41 o
  -7   1  21      614.18      621.44     16.25 o
  -6   1  21      279.53      270.88     10.64 o
  -5   1  21        0.14        2.41      3.67 o
  -4   1  21      212.14      191.31     11.08 o
  -3   1  21        0.10       -4.24      4.03 o
  -2   1  21      189.56      174.82     10.66 o
  -1   1  21        0.00        1.80      4.24 o
   0   1  21      484.63      462.28     15.49 o
   1   1  21       82.98       71.94      7.33 o
   2   1  21        0.18       -5.22      3.96 o
   3   1  21        3.11        3.81      4.39 o
   4   1  21      117.53      119.95      9.35 o
   5   1  21       14.50       13.63      5.31 o
   6   1  21        1.06       -4.46      4.19 o
   7   1  21       17.29       20.42      5.70 o
   8   1  21       41.44       43.86      6.99 o
   9   1  21       13.74       18.98      5.84 o
  10   1  21       63.98       61.49      9.52 o
  11   1  21        3.38        1.72      6.52 o
 -11   2  21       19.84       22.90      7.21 o
 -10   2  21       11.99       11.07      6.41 o
  -9   2  21       34.81       47.76      8.27 o
  -8   2  21      400.14      414.08     17.88 o
  -7   2  21       11.41        7.70      4.91 o
  -6   2  21       54.21       49.52      6.02 o
  -5   2  21       77.93       77.15      6.94 o
  -4   2  21      189.39      173.47     10.73 o
  -3   2  21        8.48       -2.68      7.00 o
  -2   2  21       52.84       51.84      6.67 o
  -1   2  21      165.73      161.95     10.12 o
   0   2  21        1.05       -1.86      3.97 o
   1   2  21       41.26       31.67      5.84 o
   2   2  21       74.28       70.49      7.49 o
   3   2  21        6.33       -2.68      4.86 o
   4   2  21        1.32        0.76      5.23 o
   5   2  21      233.65      214.39     14.47 o
   6   2  21      183.11      154.01     12.27 o
   7   2  21       16.81        9.54      6.27 o
   8   2  21       57.90       61.99      9.07 o
   9   2  21        3.71       -2.09     10.20 o
  10   2  21       66.53      103.13     11.50 o
 -10   3  21       57.88       62.04     11.51 o
  -9   3  21        5.25       -4.31      6.47 o
  -8   3  21        0.61        0.60      5.32 o
  -7   3  21       47.05       61.32      7.56 o
  -6   3  21       66.39       59.50      7.44 o
  -5   3  21       28.02       10.48      5.71 o
  -4   3  21       46.23       24.01      7.99 o
  -3   3  21       59.56       55.01      7.90 o
  -2   3  21       49.54       53.81      7.72 o
  -1   3  21        6.67        4.84      5.03 o
   0   3  21        9.84       13.78      6.15 o
   1   3  21       24.25       25.42      6.48 o
   2   3  21        2.01        1.33      4.89 o
   3   3  21        2.33       -0.22      5.01 o
   4   3  21        1.45       -0.80      5.21 o
   5   3  21       98.20      109.56     10.86 o
   6   3  21        0.14       -0.04      5.46 o
   7   3  21       72.14       98.08      8.69 o
   8   3  21      214.49      245.78     16.26 o
   9   3  21        7.56        7.73      6.57 o
  -8   4  21        5.06       11.91      6.46 o
  -7   4  21      100.48      125.78     13.98 o
  -6   4  21      109.63      110.73     13.53 o
  -5   4  21      122.02      123.62     19.30 o
  -4   4  21        0.04        9.87      6.80 o
  -3   4  21       21.91       16.48      7.61 o
  -2   4  21       18.94        3.81      6.70 o
  -1   4  21       11.40        4.84      6.27 o
   0   4  21       27.50       23.86     10.08 o
   1   4  21        0.02        0.98      5.14 o
   2   4  21       21.53       19.72      6.57 o
   3   4  21      334.84      392.54     17.14 o
   4   4  21      128.62      141.78     20.07 o
   5   4  21      192.92      222.74     14.16 o
   6   4  21       37.98       41.65      7.63 o
   7   4  21        0.03       -2.26      7.01 o
  -3   5  21      162.53      179.79     16.24 o
  -2   5  21        0.10       -5.71      6.49 o
  -1   5  21       54.04       49.13     10.56 o
   0   5  21       25.54       21.33      8.85 o
   1   5  21       88.34       91.36     28.74 o
   2   5  21        2.24        9.63     12.87 o
 -10   0  22       53.81       51.54     10.60 o
  -8   0  22        8.79        6.90      6.07 o
  -6   0  22       13.96       17.88      6.26 o
  -4   0  22       26.54       17.16      7.28 o
  -2   0  22      480.40      439.71     21.67 o
   0   0  22      282.56      244.28     21.45 o
   2   0  22       18.50        8.35      6.52 o
   4   0  22      126.54      131.47     14.10 o
   6   0  22       48.10       43.82     20.16 o
   8   0  22      466.28      496.38     26.17 o
  10   0  22       17.80       13.80      8.43 o
 -11   1  22       69.29       84.53      8.93 o
 -10   1  22        0.02       -0.16      4.89 o
  -9   1  22        6.48        4.33      4.68 o
  -8   1  22       53.80       59.18      6.65 o
  -7   1  22      201.47      198.97     10.87 o
  -6   1  22       89.45       85.76      7.63 o
  -5   1  22        2.36       -0.97      4.33 o
  -4   1  22      165.97      179.52     11.03 o
  -3   1  22        0.05        3.06      4.23 o
  -2   1  22        2.50       -1.50      6.69 o
  -1   1  22       82.12       66.30      7.29 o
   0   1  22      184.42      175.84     10.95 o
   1   1  22      174.61      163.69     10.47 o
   2   1  22       26.29        7.86      4.92 o
   3   1  22        0.22       -0.64      4.53 o
   4   1  22      129.49      162.65     11.02 o
   5   1  22        4.48        1.02      4.60 o
   6   1  22       53.58       55.06      7.49 o
   7   1  22        4.17        3.92      5.05 o
   8   1  22       50.97       49.73      8.39 o
   9   1  22       14.26        8.57      6.57 o
  10   1  22       89.61      106.12     11.78 o
 -10   2  22       82.79       78.65     10.03 o
  -9   2  22        1.01        2.54      5.57 o
  -8   2  22       26.73       22.43      6.13 o
  -7   2  22      157.68      160.88     11.12 o
  -6   2  22        0.49       -3.19      4.40 o
  -5   2  22       46.88       55.71      8.29 o
  -4   2  22       74.03       99.64     10.03 o
  -3   2  22       19.42       15.52      8.07 o
  -2   2  22       63.52       42.48      7.41 o
  -1   2  22        0.00       -3.86      4.84 o
   0   2  22       73.08       55.36      8.08 o
   1   2  22        0.16       -7.44      4.41 o
   2   2  22       12.07        5.34      5.51 o
   3   2  22       10.75       13.67      6.02 o
   4   2  22      134.63      149.19     16.40 o
   5   2  22        2.93       -1.45      5.42 o
   6   2  22        4.71        0.83      5.74 o
   7   2  22       71.06       74.58      9.60 o
   8   2  22        8.18        5.35      6.23 o
   9   2  22       11.63        7.06      6.57 o
  -9   3  22      106.81       83.90     12.64 o
  -8   3  22      158.96      168.54     13.45 o
  -7   3  22       27.21       31.53      6.56 o
  -6   3  22      110.96      100.76      9.28 o
  -5   3  22       19.85       20.80      6.85 o
  -4   3  22      350.31      417.81     24.57 o
  -3   3  22       61.73       77.24      9.49 o
  -2   3  22      344.84      376.95     16.91 o
  -1   3  22       75.97       87.90      9.71 o
   0   3  22       17.50       11.21      5.91 o
   1   3  22       45.87       39.54      7.59 o
   2   3  22      250.58      267.66     15.73 o
   3   3  22       67.40       56.08      8.53 o
   4   3  22        6.44        0.63      5.43 o
   5   3  22        0.52       -4.15      5.40 o
   6   3  22       45.13       56.04      9.03 o
   7   3  22       73.46       60.34      9.36 o
   8   3  22        0.76       11.45      6.97 o
  -6   4  22        1.05       -0.08      7.11 o
  -5   4  22      150.73      155.90     16.09 o
  -4   4  22       97.06      121.39     13.91 o
  -3   4  22       37.85       36.07      9.27 o
  -2   4  22        7.69        0.55      7.21 o
  -1   4  22        4.19       -9.26      6.27 o
   0   4  22      213.49      203.14     38.18 o
   1   4  22       31.57       35.16      7.30 o
   2   4  22       41.11       21.07      6.78 o
   3   4  22       26.20       26.64      7.13 o
   4   4  22        2.54        0.74      5.60 o
   5   4  22        3.72       -4.29      5.65 o
  -9   0  23       17.14       13.96      6.58 o
  -7   0  23       54.74       42.27      8.06 o
  -5   0  23       19.63       24.94      8.36 o
  -3   0  23      709.88      722.70     28.96 o
  -1   0  23        6.83        7.98      6.90 o
   1   0  23       50.15       35.37      9.25 o
   3   0  23       51.93       78.98     12.13 o
   5   0  23        2.88        0.23      9.01 o
   7   0  23       48.37       73.98     12.34 o
   9   0  23      254.33      241.13     20.17 o
 -10   1  23       18.15       18.54      5.79 o
  -9   1  23        1.40       -0.89      4.66 o
  -8   1  23       37.13       36.50      5.48 o
  -7   1  23        8.24        3.80      4.32 o
  -6   1  23       71.72       62.85      6.93 o
  -5   1  23       74.13       88.49      8.49 o
  -4   1  23        8.17       12.98      5.08 o
  -3   1  23       34.03       36.91      6.30 o
  -2   1  23       19.68       11.96      5.17 o
  -1   1  23        0.29        1.47      4.50 o
   0   1  23       43.47       29.59      6.00 o
   1   1  23        0.29        3.35      4.63 o
   2   1  23      106.39      114.94      9.59 o
   3   1  23       11.77       12.01      6.75 o
   4   1  23       52.45       41.91      6.94 o
   5   1  23       83.38      101.36      9.34 o
   6   1  23       36.41       31.97      6.76 o
   7   1  23       11.72       13.10      8.04 o
   8   1  23       26.45       18.89      7.27 o
   9   1  23       10.10        2.72      6.47 o
  -9   2  23      112.02      141.06     12.95 o
  -8   2  23      202.82      218.34     13.26 o
  -7   2  23        4.21        2.53      5.04 o
  -6   2  23       39.63       48.56      8.77 o
  -5   2  23      281.86      341.42     16.66 o
  -4   2  23        3.48        1.65      5.51 o
  -3   2  23        0.27       -2.26      5.23 o
  -2   2  23        3.05        0.72      5.59 o
  -1   2  23       17.84       14.92      6.35 o
   0   2  23      626.25      659.95     22.88 o
   1   2  23       27.77       14.96      6.23 o
   2   2  23      120.35      116.79     11.06 o
   3   2  23       25.03       32.54      7.62 o
   4   2  23        7.11        5.22      5.82 o
   5   2  23        1.85        2.10      5.90 o
   6   2  23      237.07      244.90     15.97 o
   7   2  23       10.40       15.96      7.01 o
   8   2  23       10.94       17.84      8.53 o
  -7   3  23       14.96       16.60      7.00 o
  -6   3  23        0.00       -5.50      5.35 o
  -5   3  23       13.99       -3.38      6.46 o
  -4   3  23       44.52       47.05     11.46 o
  -3   3  23        8.11       15.95      6.43 o
  -2   3  23      139.90      176.30     13.28 o
  -1   3  23       34.17       36.93      7.47 o
   0   3  23       18.81       17.05      7.25 o
   1   3  23        1.97        8.49      6.13 o
   2   3  23        0.03       -0.47      5.36 o
   3   3  23      104.33      116.32     11.50 o
   4   3  23       29.07       29.34      7.59 o
   5   3  23        1.34      -12.85      8.29 o
   6   3  23      150.23      145.50     13.23 o
   7   3  23       33.64       35.60     15.01 o
  -4   4  23       40.93       43.63     10.43 o
  -3   4  23        8.14        4.59      9.44 o
  -2   4  23       27.03       23.09      9.17 o
  -1   4  23      358.82      446.08     34.74 o
   0   4  23       44.86       39.88     10.41 o
   1   4  23      139.23      156.17     34.53 o
   2   4  23      316.24      368.80     23.16 o
   3   4  23      244.25      261.64     20.46 o
  -8   0  24       53.76       62.75     10.85 o
  -6   0  24       85.74       94.48     13.13 o
  -4   0  24      199.14      185.60     48.90 o
  -2   0  24       90.94       97.20     13.04 o
   0   0  24       79.89      110.35     13.74 o
   2   0  24       39.03       34.08     11.37 o
   4   0  24      373.54      378.35     21.99 o
   6   0  24       12.90       21.73     10.51 o
   8   0  24      401.55      496.35     25.92 o
  -9   1  24        4.24        4.23      4.64 o
  -8   1  24       40.08       46.72     11.24 o
  -7   1  24       17.31        8.13      5.10 o
  -6   1  24        1.00       -0.45      4.76 o
  -5   1  24       14.12       18.68      5.84 o
  -4   1  24        0.23       11.07      5.42 o
  -3   1  24       14.39        8.11      5.34 o
  -2   1  24       24.04       11.35      7.06 o
  -1   1  24       46.16       42.14      9.97 o
   0   1  24      233.58      208.71     12.61 o
   1   1  24      237.75      240.09     13.49 o
   2   1  24        3.43       -2.26      4.59 o
   3   1  24        1.17       -1.28      4.72 o
   4   1  24       15.28        7.49      5.30 o
   5   1  24       46.03       46.71      8.47 o
   6   1  24        1.74        1.54      8.35 o
   7   1  24       22.53       30.49      8.38 o
   8   1  24       30.36       27.54      7.98 o
  -8   2  24       18.98       21.08      6.29 o
  -7   2  24       41.15       41.65      7.23 o
  -6   2  24      366.02      402.98     18.65 o
  -5   2  24        0.86        0.22      5.71 o
  -4   2  24       41.75       46.98      8.40 o
  -3   2  24       17.53       14.35      6.43 o
  -2   2  24       40.04       32.92      7.67 o
  -1   2  24        9.29        7.46      6.18 o
   0   2  24        5.92        3.81      6.78 o
   1   2  24      154.74      184.87     18.10 o
   2   2  24       71.79       69.63      9.32 o
   3   2  24       16.81       16.66      6.79 o
   4   2  24       19.65       12.96      6.96 o
   5   2  24       77.15       72.08      9.77 o
   6   2  24        5.94       -2.23      5.95 o
   7   2  24      107.23      101.20     11.55 o
  -6   3  24      171.42      188.76     17.42 o
  -5   3  24        0.05       -0.02      7.28 o
  -4   3  24      172.79      236.84     16.07 o
  -3   3  24      291.53      331.34     37.05 o
  -2   3  24      125.48      138.99     20.92 o
  -1   3  24       63.20       73.78      9.81 o
   0   3  24        1.59       -3.45      5.65 o
   1   3  24       27.08       27.76      7.91 o
   2   3  24      244.17      278.42     17.36 o
   3   3  24        4.16        9.76      6.59 o
   4   3  24        7.51        7.97      6.80 o
   5   3  24      180.24      183.49     14.50 o
  -7   0  25        3.46       -5.98      7.01 o
  -5   0  25       52.40       63.03     19.52 o
  -3   0  25      435.07      398.64     22.59 o
  -1   0  25      253.04      272.27     20.76 o
   1   0  25        2.37       -0.31      7.08 o
   3   0  25      123.28      106.52     13.95 o
   5   0  25      261.51      292.33     38.60 o
   7   0  25       53.85       44.01     13.73 o
  -7   1  25       51.20       53.00     10.47 o
  -6   1  25       53.72       44.16      7.58 o
  -5   1  25        0.25       -1.61      4.96 o
  -4   1  25      102.88      108.59      9.80 o
  -3   1  25      210.70      243.84     14.03 o
  -2   1  25        7.88       11.19      5.57 o
  -1   1  25        2.98        6.80      5.24 o
   0   1  25       40.40       32.36      6.69 o
   1   1  25       34.24       30.59      6.60 o
   2   1  25       30.08       28.44      6.72 o
   3   1  25      270.99      288.88     22.19 o
   4   1  25       81.37       69.45      9.98 o
   5   1  25       11.82       17.17      6.99 o
   6   1  25       67.22       63.82      9.91 o
  -6   2  25       70.78       81.24     19.73 o
  -5   2  25       57.99       53.02      9.22 o
  -4   2  25      331.79      361.21     21.55 o
  -3   2  25      149.66      173.90     13.78 o
  -2   2  25       35.82       35.44     10.35 o
  -1   2  25        4.03        2.23      5.85 o
   0   2  25       13.73       12.73      6.51 o
   1   2  25        3.97        5.57      6.08 o
   2   2  25       81.52       94.21     10.94 o
   3   2  25       13.87       20.75      7.34 o
   4   2  25       48.73       34.92      8.45 o
   5   2  25       20.91       15.39      7.24 o
  -3   3  25        0.78        6.97      6.32 o
  -2   3  25       26.04       33.52      8.17 o
  -1   3  25       14.95       10.51      6.62 o
   0   3  25       18.40       19.51      7.35 o
   1   3  25       15.22       11.52      7.15 o
   2   3  25        1.44        1.33      6.18 o
  -6   0  26      136.16      181.48     28.74 o
  -4   0  26       65.52       59.52     18.66 o
  -2   0  26       46.66       64.08     11.95 o
   0   0  26       17.74       22.73      9.10 o
   2   0  26      140.06      122.45     15.13 o
   4   0  26        0.15       -6.76      7.20 o
  -5   1  26       58.71       50.04      9.03 o
  -4   1  26       15.70       10.97      6.62 o
  -3   1  26       58.16       55.00      9.33 o
  -2   1  26       45.42       51.55      9.23 o
  -1   1  26      103.70       92.76     15.85 o
   0   1  26       26.32       53.76      9.02 o
   1   1  26      176.89      171.30     14.07 o
   2   1  26       34.63       53.24      9.07 o
   3   1  26        8.92        7.43      7.18 o
   4   1  26       32.76       22.20      7.82 o
  -3   2  26        6.74        2.61      6.59 o
  -2   2  26       47.76       35.36      8.29 o
  -1   2  26        8.25        2.95      6.57 o
   0   2  26        1.01        7.32      6.87 o
   1   2  26       34.25       42.58      9.00 o
   2   2  26      182.84      215.27     16.00 o
  -3   0  27      400.70      424.22     35.60 o
  -1   0  27       60.17       46.26     11.78 o
   1   0  27      175.51      196.90     28.31 o
  -1   1  27        2.62        4.63      6.90 o
   0   1  27       12.75        7.31      7.09 o
 
